# Supplementary material for: Core/Whole Genome Multilocus Sequence Typing and Core Genome SNP-Based Typing of OXA-48-Producing Klebsiella pneumoniae Clinical Isolates From Spain
Source: Front Microbiol. 2020 Jan 31;10:2961. doi: 10.3389/fmicb.2019.02961 (PMC7005014; doi:10.3389/fmicb.2019.02961)
Supplement: DATA SHEET S1 — CgMLST distance matrices for pairwise comparisons of 37 OXA-48 K. pneumoniae isolates. [file Data_Sheet_1.xlsx]

## Sheet: cgMLST
Supplementary Data Sheet 1. CgMLST distance matrices for pairwise comparisons of 37 OXA-48 K. pneumoniae isolates.
	CARB106	CARB077	CARB115	CARB010	CARB011	CARB015	CARB020	CARB022	CARB026	CARB037	CARB038	CARB039	CARB040	CARB042	CARB044	CARB050	CARB056	CARB058	CARB065	CARB096	CARB098	CARB100	CARB102	CARB112	CARB117	CARB122	CARB128	CARB130	CARB139	CARB166	CARB182	CARB183	CARB184	CARB007	CARB125	CARB123	CARB009
CARB106	0	1907	1910	9	7	8	14	5	5	11	8	18	6	10	8	6	11	1933	16	11	1962	13	17	12	1975	1956	15	11	8	17	15	16	11	8	14	19	8
CARB077	1907	0	14	1910	1907	1911	1883	1910	1908	1908	1910	1883	1910	1911	1910	1904	1904	58	1910	1904	1941	1909	1899	1909	1938	1938	1899	1892	1910	1907	1909	1896	1909	1896	1898	1909	1875
CARB115	1910	14	0	1914	1911	1915	1887	1914	1912	1912	1914	1887	1914	1915	1914	1908	1908	54	1914	1908	1947	1913	1902	1913	1944	1942	1903	1896	1914	1910	1913	1900	1913	1900	1901	1913	1878
CARB010	9	1910	1914	0	4	7	13	6	4	10	5	17	5	9	7	5	12	1938	15	10	1968	12	16	11	1980	1959	14	10	7	16	14	16	10	6	13	18	7
CARB011	7	1907	1911	4	0	5	11	4	2	8	3	15	3	7	5	3	10	1935	13	8	1965	10	14	9	1977	1956	12	8	5	14	12	14	8	5	11	16	5
CARB015	8	1911	1915	7	5	0	12	5	3	9	6	16	4	8	6	4	11	1939	14	9	1968	11	15	10	1980	1959	13	9	6	15	13	15	9	6	12	17	6
CARB020	14	1883	1887	13	11	12	0	11	9	5	12	12	10	14	12	10	17	1910	10	15	1941	17	11	16	1952	1932	3	15	12	10	9	11	15	11	17	23	11
CARB022	5	1910	1914	6	4	5	11	0	2	8	5	15	3	7	5	3	8	1938	13	8	1968	10	14	9	1980	1959	12	8	5	14	12	14	8	5	11	16	5
CARB026	5	1908	1912	4	2	3	9	2	0	6	3	13	1	5	3	1	8	1936	11	6	1966	8	12	7	1978	1957	10	6	3	12	10	12	6	3	9	14	3
CARB037	11	1908	1912	10	8	9	5	8	6	0	9	7	7	11	9	7	14	1936	5	12	1966	14	6	13	1978	1959	6	12	9	6	4	6	12	9	15	20	9
CARB038	8	1910	1914	5	3	6	12	5	3	9	0	16	4	8	6	4	11	1938	14	9	1969	11	15	10	1980	1958	13	9	6	15	13	15	9	6	12	17	6
CARB039	18	1883	1887	17	15	16	12	15	13	7	16	0	14	18	16	14	21	1894	11	19	1927	21	12	20	1940	1920	13	18	16	11	3	12	19	16	22	27	16
CARB040	6	1910	1914	5	3	4	10	3	1	7	4	14	0	6	4	2	9	1938	12	7	1967	9	13	8	1979	1958	11	7	4	13	11	13	7	4	10	15	4
CARB042	10	1911	1915	9	7	8	14	7	5	11	8	18	6	0	8	6	13	1939	16	11	1969	13	17	12	1981	1959	15	11	8	17	15	17	5	8	14	19	8
CARB044	8	1910	1914	7	5	6	12	5	3	9	6	16	4	8	0	4	11	1938	14	9	1967	11	15	10	1979	1959	13	9	0	15	13	15	9	6	12	17	6
CARB050	6	1904	1908	5	3	4	10	3	1	7	4	14	2	6	4	0	9	1932	12	7	1963	9	13	8	1974	1953	11	7	4	12	11	13	7	4	10	15	4
CARB056	11	1904	1908	12	10	11	17	8	8	14	11	21	9	13	11	9	0	1931	19	14	1962	16	20	15	1972	1952	18	14	11	20	18	20	13	11	17	22	11
CARB058	1933	58	54	1938	1935	1939	1910	1938	1936	1936	1938	1894	1938	1939	1938	1932	1931	0	1938	1932	1974	1937	1926	1937	1969	1967	1927	1918	1938	1934	1937	1924	1937	1924	1925	1937	1902
CARB065	16	1910	1914	15	13	14	10	13	11	5	14	11	12	16	14	12	19	1938	0	17	1968	19	3	18	1980	1960	11	17	14	3	9	3	17	14	20	25	14
CARB096	11	1904	1908	10	8	9	15	8	6	12	9	19	7	11	9	7	14	1932	17	0	1963	6	18	13	1974	1953	16	0	9	18	16	18	12	9	3	12	9
CARB098	1962	1941	1947	1968	1965	1968	1941	1968	1966	1966	1969	1927	1967	1969	1967	1963	1962	1974	1968	1963	0	1967	1959	1967	2005	2002	1958	1948	1967	1964	1968	1954	1967	1955	1955	1968	1931
CARB100	13	1909	1913	12	10	11	17	10	8	14	11	21	9	13	11	9	16	1937	19	6	1967	0	20	15	1979	1958	18	6	11	20	18	20	14	11	9	10	11
CARB102	17	1899	1902	16	14	15	11	14	12	6	15	12	13	17	15	13	20	1926	3	18	1959	20	0	19	1968	1949	12	18	15	4	10	0	18	15	21	26	15
CARB112	12	1909	1913	11	9	10	16	9	7	13	10	20	8	12	10	8	15	1937	18	13	1967	15	19	0	1979	1959	17	13	10	19	17	19	13	10	16	21	10
CARB117	1975	1938	1944	1980	1977	1980	1952	1980	1978	1978	1980	1940	1979	1981	1979	1974	1972	1969	1980	1974	2005	1979	1968	1979	0	1875	1971	1959	1979	1976	1980	1966	1979	1967	1966	1979	1944
CARB122	1956	1938	1942	1959	1956	1959	1932	1959	1957	1959	1958	1920	1958	1959	1959	1953	1952	1967	1960	1953	2002	1958	1949	1959	1875	0	1949	1941	1959	1957	1959	1946	1958	1945	1949	1957	1924
CARB128	15	1899	1903	14	12	13	3	12	10	6	13	13	11	15	13	11	18	1927	11	16	1958	18	12	17	1971	1949	0	16	13	12	10	12	16	13	19	24	13
CARB130	11	1892	1896	10	8	9	15	8	6	12	9	18	7	11	9	7	14	1918	17	0	1948	6	18	13	1959	1941	16	0	9	18	16	18	12	9	3	12	9
CARB139	8	1910	1914	7	5	6	12	5	3	9	6	16	4	8	0	4	11	1938	14	9	1967	11	15	10	1979	1959	13	9	0	15	13	15	9	6	12	17	6
CARB166	17	1907	1910	16	14	15	10	14	12	6	15	11	13	17	15	12	20	1934	3	18	1964	20	4	19	1976	1957	12	18	15	0	10	4	18	15	21	26	15
CARB182	15	1909	1913	14	12	13	9	12	10	4	13	3	11	15	13	11	18	1937	9	16	1968	18	10	17	1980	1959	10	16	13	10	0	10	16	13	19	24	13
CARB183	16	1896	1900	16	14	15	11	14	12	6	15	12	13	17	15	13	20	1924	3	18	1954	20	0	19	1966	1946	12	18	15	4	10	0	18	15	21	26	15
CARB184	11	1909	1913	10	8	9	15	8	6	12	9	19	7	5	9	7	13	1937	17	12	1967	14	18	13	1979	1958	16	12	9	18	16	18	0	9	15	20	9
CARB007	8	1896	1900	6	5	6	11	5	3	9	6	16	4	8	6	4	11	1924	14	9	1955	11	15	10	1967	1945	13	9	6	15	13	15	9	0	12	17	0
CARB125	14	1898	1901	13	11	12	17	11	9	15	12	22	10	14	12	10	17	1925	20	3	1955	9	21	16	1966	1949	19	3	12	21	19	21	15	12	0	15	12
CARB123	19	1909	1913	18	16	17	23	16	14	20	17	27	15	19	17	15	22	1937	25	12	1968	10	26	21	1979	1957	24	12	17	26	24	26	20	17	15	0	17
CARB009	8	1875	1878	7	5	6	11	5	3	9	6	16	4	8	6	4	11	1902	14	9	1931	11	15	10	1944	1924	13	9	6	15	13	15	9	0	12	17	0

## Sheet: wgMLST
Supplementary Data Sheet 1. WgMLST distance matrices for pairwise comparisons of 37 OXA-48 K. pneumoniae isolates.
	CARB106	CARB115	CARB058	CARB077	CARB010	CARB011	CARB015	CARB020	CARB022	CARB026	CARB037	CARB038	CARB039	CARB040	CARB042	CARB044	CARB050	CARB056	CARB065	CARB096	CARB098	CARB100	CARB102	CARB112	CARB117	CARB122	CARB128	CARB130	CARB139	CARB166	CARB182	CARB183	CARB184	CARB007	CARB125	CARB123	CARB009
CARB106	0	3700	3723	3671	19	18	15	24	8	11	21	20	38	12	27	15	15	16	29	20	3761	20	31	22	3796	3749	28	25	15	30	30	29	24	20	28	29	17
CARB115	3700	0	97	29	3717	3706	3723	3652	3722	3718	3716	3716	3662	3722	3723	3719	3707	3695	3717	3695	3744	3719	3706	3721	3762	3712	3692	3674	3718	3711	3717	3691	3719	3690	3687	3721	3646
CARB058	3723	97	0	106	3744	3733	3747	3676	3750	3745	3740	3744	3663	3749	3749	3748	3733	3720	3744	3719	3784	3748	3731	3749	3797	3746	3718	3697	3747	3737	3744	3717	3747	3714	3714	3748	3671
CARB077	3671	29	106	0	3685	3672	3689	3622	3690	3684	3684	3684	3628	3688	3689	3686	3673	3662	3686	3661	3714	3686	3673	3688	3734	3683	3663	3643	3686	3679	3684	3658	3687	3656	3657	3687	3618
CARB010	19	3717	3744	3685	0	11	12	21	13	8	19	12	34	9	24	12	14	21	26	16	3779	17	28	19	3816	3766	25	22	12	27	27	27	21	16	23	26	15
CARB011	18	3706	3733	3672	11	0	12	21	12	8	19	12	33	9	24	11	14	20	25	17	3772	17	28	19	3814	3763	24	22	11	26	26	27	20	16	24	26	14
CARB015	15	3723	3747	3689	12	12	0	18	9	4	15	13	31	5	20	9	10	17	22	13	3779	13	24	15	3819	3769	21	20	8	23	24	23	17	12	21	23	11
CARB020	24	3652	3676	3622	21	21	18	0	18	14	9	20	27	15	26	19	19	26	18	22	3714	23	20	23	3745	3701	9	26	18	19	19	19	27	19	28	32	19
CARB022	8	3722	3750	3690	13	12	9	18	0	5	16	14	32	6	21	9	11	10	23	14	3783	14	25	16	3822	3771	22	21	9	24	25	24	18	14	22	23	12
CARB026	11	3718	3745	3684	8	8	4	14	5	0	11	9	27	1	15	5	6	13	18	9	3778	9	20	11	3818	3767	17	15	4	19	19	19	13	7	17	19	7
CARB037	21	3716	3740	3684	19	19	15	9	16	11	0	16	22	12	26	15	16	23	11	19	3774	19	14	21	3812	3764	13	22	14	13	14	13	24	17	26	30	16
CARB038	20	3716	3744	3684	12	12	13	20	14	9	16	0	36	10	24	13	14	22	25	18	3778	18	27	19	3817	3766	25	22	13	27	27	26	22	16	25	27	15
CARB039	38	3662	3663	3628	34	33	31	27	32	27	22	36	0	28	40	31	33	39	29	35	3703	36	31	38	3747	3697	30	40	31	29	10	30	39	33	42	45	34
CARB040	12	3722	3749	3688	9	9	5	15	6	1	12	10	28	0	16	6	7	14	19	10	3781	10	21	12	3820	3769	18	17	5	20	21	20	14	9	18	20	8
CARB042	27	3723	3749	3689	24	24	20	26	21	15	26	24	40	16	0	21	22	29	33	25	3781	25	35	26	3820	3772	32	32	20	34	34	34	12	23	32	35	23
CARB044	15	3719	3748	3686	12	11	9	19	9	5	15	13	31	6	21	0	11	17	22	14	3780	14	25	16	3821	3771	20	19	0	23	24	24	17	11	20	23	11
CARB050	15	3707	3733	3673	14	14	10	19	11	6	16	14	33	7	22	11	0	19	23	15	3768	15	25	17	3806	3756	22	20	10	23	25	24	19	14	23	25	13
CARB056	16	3695	3720	3662	21	20	17	26	10	13	23	22	39	14	29	17	19	0	31	22	3760	22	33	25	3802	3756	28	27	17	32	32	32	25	21	30	31	20
CARB065	29	3717	3744	3686	26	25	22	18	23	18	11	25	29	19	33	22	23	31	0	26	3779	27	8	28	3817	3766	21	30	22	7	21	7	31	26	33	36	25
CARB096	20	3695	3719	3661	16	17	13	22	14	9	19	18	35	10	25	14	15	22	26	0	3757	10	29	20	3795	3745	25	4	13	28	27	28	22	18	8	20	16
CARB098	3761	3744	3784	3714	3779	3772	3779	3714	3783	3778	3774	3778	3703	3781	3781	3780	3768	3760	3779	3757	0	3779	3769	3782	3850	3838	3753	3733	3780	3771	3780	3753	3779	3749	3745	3783	3702
CARB100	20	3719	3748	3686	17	17	13	23	14	9	19	18	36	10	25	14	15	22	27	10	3779	0	29	21	3822	3770	25	15	13	28	29	28	22	17	18	14	16
CARB102	31	3706	3731	3673	28	28	24	20	25	20	14	27	31	21	35	25	25	33	8	29	3769	29	0	30	3806	3755	23	34	24	7	23	1	33	27	36	39	27
CARB112	22	3721	3749	3688	19	19	15	23	16	11	21	19	38	12	26	16	17	25	28	20	3782	21	30	0	3820	3770	27	27	15	29	30	30	24	19	26	29	18
CARB117	3796	3762	3797	3734	3816	3814	3819	3745	3822	3818	3812	3817	3747	3820	3820	3821	3806	3802	3817	3795	3850	3822	3806	3820	0	3642	3793	3771	3821	3812	3819	3789	3820	3789	3783	3820	3741
CARB122	3749	3712	3746	3683	3766	3763	3769	3701	3771	3767	3764	3766	3697	3769	3772	3771	3756	3756	3766	3745	3838	3770	3755	3770	3642	0	3740	3724	3769	3761	3767	3742	3768	3736	3739	3768	3696
CARB128	28	3692	3718	3663	25	24	21	9	22	17	13	25	30	18	32	20	22	28	21	25	3753	25	23	27	3793	3740	0	31	20	22	21	22	30	23	32	35	23
CARB130	25	3674	3697	3643	22	22	20	26	21	15	22	22	40	17	32	19	20	27	30	4	3733	15	34	27	3771	3724	31	0	19	33	34	32	29	22	10	24	19
CARB139	15	3718	3747	3686	12	11	8	18	9	4	14	13	31	5	20	0	10	17	22	13	3780	13	24	15	3821	3769	20	19	0	23	24	23	17	12	20	22	11
CARB166	30	3711	3737	3679	27	26	23	19	24	19	13	27	29	20	34	23	23	32	7	28	3771	28	7	29	3812	3761	22	33	23	0	22	6	32	26	35	37	26
CARB182	30	3717	3744	3684	27	26	24	19	25	19	14	27	10	21	34	24	25	32	21	27	3780	29	23	30	3819	3767	21	34	24	22	0	22	32	26	33	37	27
CARB183	29	3691	3717	3658	27	27	23	19	24	19	13	26	30	20	34	24	24	32	7	28	3753	28	1	30	3789	3742	22	32	23	6	22	0	32	26	35	38	26
CARB184	24	3719	3747	3687	21	20	17	27	18	13	24	22	39	14	12	17	19	25	31	22	3779	22	33	24	3820	3768	30	29	17	32	32	32	0	21	30	31	20
CARB007	20	3690	3714	3656	16	16	12	19	14	7	17	16	33	9	23	11	14	21	26	18	3749	17	27	19	3789	3736	23	22	12	26	26	26	21	0	25	27	7
CARB125	28	3687	3714	3657	23	24	21	28	22	17	26	25	42	18	32	20	23	30	33	8	3745	18	36	26	3783	3739	32	10	20	35	33	35	30	25	0	26	23
CARB123	29	3721	3748	3687	26	26	23	32	23	19	30	27	45	20	35	23	25	31	36	20	3783	14	39	29	3820	3768	35	24	22	37	37	38	31	27	26	0	25
CARB009	17	3646	3671	3618	15	14	11	19	12	7	16	15	34	8	23	11	13	20	25	16	3702	16	27	18	3741	3696	23	19	11	26	27	26	20	7	23	25	0
