# Supplementary material for: Core/Whole Genome Multilocus Sequence Typing and Core Genome SNP-Based Typing of OXA-48-Producing Klebsiella pneumoniae Clinical Isolates From Spain
Source: Front Microbiol. 2020 Jan 31;10:2961. doi: 10.3389/fmicb.2019.02961 (PMC7005014; doi:10.3389/fmicb.2019.02961)
Supplement: DATA SHEET S2 — VCF files for ST101, including SNP, indel, and structural variation calls information generated by Harvest software suuite (parsnp) (Treangen et al., 2014). [file Data_Sheet_2.xlsx]

## Sheet: ST405
Supplementary Data Sheet 2. VCF files for ST405, including SNP, indel, and structural variation calls information generated by Harvest software suuite (parsnp) (Treagen et al. 2014).
##FILTER=<ID=IND,Description="Column contains indel">
##FILTER=<ID=N,Description="Column contains N">
##FILTER=<ID=LCB,Description="LCB smaller than 200bp">
##FILTER=<ID=CID,Description="SNP in aligned 100bp window with < 50% column % ID">
##FILTER=<ID=ALN,Description="SNP in aligned 100b window with > 20 indels">
##FILTER=<ID=REC,Description="PhiPack">
#CHROM	POS	ID	REF	ALT	QUAL	FILTER	INFO	FORMAT	CARB007_E1_ref.fa.ref	CARB042_E3.fa	CARB010_E14.fa	CARB050_E1.fa	CARB123_E9.fa	CARB020_E2.fa	CARB128_E5.fa	CARB183_E16.fa	CARB102_E1.fa	CARB166_E6.fa	CARB009_E1.fa	CARB040_E18.fa	CARB015_E1.fa	CARB037_E1.fa	CARB065_E6.fa	CARB044_E17.fa	CARB182_E5.fa	CARB184_E11.fa	CARB026_E15.fa	CARB106_E4.fa	CARB139_E18.fa	CARB022_E5.fa	CARB039_E10.fa	CARB096_E13.fa	CARB056_E5.fa	CARB125_E1.fa	CARB130_E12.fa	CARB038_E7.fa	CARB011_E1.fa	CARB112_E12.fa	CARB100_E8.fa
CARB007_contig_29
	22811	CTCAAGCAGC.GCCGTCATTT	G	A	40	PASS	NA	GT	0	0	0	0	1	0	0	0	0	0	0	0	0	0	0	0	0	0	0	0	0	0	0	0	0	0	0	0	0	0	0
CARB007_contig_29
	34521	CAGTGCGCCA.GGTGATATTT	G	T	40	PASS	NA	GT	0	0	0	0	0	0	0	0	0	0	0	0	0	0	0	0	0	0	0	0	0	1	0	0	0	0	0	0	0	0	0
CARB007_contig_29
	64660	CTGGCGAATT.TTATTGAAAG	T	C	40	PASS	NA	GT	0	0	0	0	0	1	1	0	0	0	0	0	0	0	0	0	0	0	0	0	0	0	0	0	0	0	0	0	0	0	0
CARB007_contig_29
	70164	AACATGTCAG.GAAAACAGCG	G	A	40	PASS	NA	GT	0	0	0	0	0	0	0	0	0	0	0	0	0	0	0	0	0	0	0	0	0	0	0	0	0	0	0	1	0	0	0
CARB007_contig_29
	90325	CTGCCGTTTC.TCGCCGCCGA	T	A	40	PASS	NA	GT	0	0	0	0	0	0	0	1	1	1	0	0	0	0	1	0	0	0	0	0	0	0	0	0	0	0	0	0	0	0	0
CARB007_contig_29
	107554	CGCCGAACTG.ACCCGTCAGG	A	C	40	PASS	NA	GT	0	0	0	0	0	0	0	0	0	0	0	0	0	0	0	0	0	0	0	0	0	0	0	0	0	0	0	1	0	0	0
CARB007_contig_29
	117865	CGGCAGTTTA.GCCAGTACGC	G	T	40	PASS	NA	GT	0	0	0	0	0	0	0	0	1	0	0	0	0	0	0	0	0	0	0	0	0	0	0	0	0	0	0	0	0	0	0
CARB007_contig_29
	126302	TCTATCAAGG.GGAGCCGACG	G	A	40	PASS	NA	GT	0	0	0	0	1	0	0	0	0	0	0	0	0	0	0	0	0	0	0	0	0	0	0	1	0	1	1	0	0	0	1
CARB007_contig_29
	134406	GCCATGTAAG.TCTGCAGGCC	T	C	40	PASS	NA	GT	0	0	0	1	0	0	0	0	0	0	0	0	0	0	0	0	0	0	0	0	0	0	0	0	0	0	0	0	0	0	0
CARB007_contig_29
	171649	TCCTGGTTAT.ACATTTCCTG	A	G	40	PASS	NA	GT	0	0	0	0	0	0	0	0	0	0	0	0	0	0	0	0	0	0	0	0	0	0	0	0	0	0	0	0	1	0	0
CARB007_contig_29
	223920	CTGTACGAAC.CCGCCGATCC	C	N	40	N	NA	GT	0	0	0	0	0	0	0	1	0	0	0	0	0	0	0	0	0	0	0	0	0	0	0	0	0	0	0	0	0	0	0
CARB007_contig_29
	233367	GCCGCCCGCA.CCTGGGGACT	C	T	40	PASS	NA	GT	0	0	0	0	0	1	0	0	0	0	0	0	0	0	0	0	0	0	0	0	0	0	0	0	0	0	0	0	0	0	0
CARB007_contig_29
	254217	CGATAAATCC.GCAAACAATT	G	A	40	PASS	NA	GT	0	0	0	0	0	0	0	0	0	0	0	0	0	0	0	0	0	0	0	0	0	0	0	1	0	1	1	0	0	0	0
CARB007_contig_29
	265826	TTCAGTCTTC.ACAACAGCGC	A	G	40	PASS	NA	GT	0	0	0	0	0	0	0	0	0	1	0	0	0	0	0	0	0	0	0	0	0	0	0	0	0	0	0	0	0	0	0
CARB007_contig_29
	291570	TTCTGCTGTT.TTCCCGCCGC	T	A	40	PASS	NA	GT	0	0	0	0	0	0	0	0	0	0	0	0	0	0	1	0	0	0	0	0	0	0	0	0	0	0	0	0	0	0	0
CARB007_contig_29
	305976	GGCGCCGGAC.GCGATGTGCT	G	T	40	PASS	NA	GT	0	0	0	0	0	0	0	0	0	0	0	0	0	0	0	0	0	1	0	0	0	0	0	0	0	0	0	0	0	0	0
CARB007_contig_29
	309398	GTTTATTGCC.GCACTGGCGC	G	T	40	PASS	NA	GT	0	0	0	0	0	0	0	0	0	0	0	0	0	0	0	0	0	0	0	0	0	0	0	0	0	1	0	0	0	0	0
CARB007_contig_29
	331458	ACAGTGGGGG.TACGGATGAA	T	G	40	PASS	NA	GT	0	0	1	0	0	0	0	0	0	0	0	0	0	0	0	0	0	0	0	0	0	0	0	0	0	0	0	0	0	0	0
CARB007_contig_29
	333811	CAAACCACGG.CGCCCAGGTC	C	A	40	PASS	NA	GT	0	0	0	0	0	0	0	0	0	0	0	0	0	0	0	0	0	0	0	0	0	0	0	1	0	1	1	0	0	0	0
CARB007_contig_29
	334146	ACAAACAGCA.CCATAAAGTC	C	A	40	PASS	NA	GT	0	0	0	0	0	0	0	0	0	0	0	0	0	0	0	0	0	0	0	0	0	0	0	1	0	1	1	0	0	0	0
CARB007_contig_29
	351027	CGACAAAAAG.CAGGAATAAC	C	G	40	PASS	NA	GT	0	0	0	0	0	0	0	0	0	0	0	0	0	0	0	0	0	1	0	0	0	0	0	0	0	0	0	0	0	0	0
CARB007_contig_29
	351032	AAAAGCAGGA.ATAACAATGA	A	G	40	PASS	NA	GT	0	0	0	0	0	0	0	0	0	0	0	0	0	0	0	0	0	0	0	0	0	0	0	0	0	0	0	0	1	0	0
CARB007_contig_29
	351711	CTCGACAAAA.CGCAGGCTGA	C	A	40	PASS	NA	GT	0	0	0	0	0	0	0	0	0	0	0	0	0	0	0	0	0	0	0	0	0	0	0	0	1	0	0	0	0	0	0
CARB007_contig_15
	4133	ACAGCGTGAT.GTTGGCGCGA	G	T	40	PASS	NA	GT	0	0	0	0	0	1	1	1	1	1	0	0	0	1	1	0	1	0	0	0	0	0	1	0	0	0	0	0	0	0	0
CARB007_contig_15
	7704	GTTTACAGAG.GGTTTTTTTA	G	T	40	PASS	NA	GT	0	0	0	0	0	1	0	0	0	0	0	0	0	0	0	0	0	0	0	0	0	0	0	0	0	0	0	0	0	0	0
CARB007_contig_15
	40400	TTCGGGTACT.GCGCGACAAA	G	T	40	PASS	NA	GT	0	0	0	0	0	1	1	1	1	1	0	0	0	1	1	0	1	0	0	0	0	0	1	0	0	0	0	0	0	0	0
CARB007_contig_15
	72521	GCTGACCGGC.TGCTCCACGA	T	A	40	PASS	NA	GT	0	0	0	0	0	0	0	1	1	1	0	0	0	0	1	0	0	0	0	0	0	0	0	0	0	0	0	0	0	0	0
CARB007_contig_15
	120623	TTTCTGGCAC.TGAAGGTGCA	T	C	40	PASS	NA	GT	0	1	1	1	1	1	1	1	1	1	0	1	1	1	1	1	1	1	1	1	1	1	1	1	1	1	1	1	1	1	1
CARB007_contig_15
	134221	TCTTCGGCCA.ATTTTTCGCT	A	T	40	PASS	NA	GT	0	0	0	0	0	1	1	0	0	0	0	0	0	0	0	0	0	0	0	0	0	0	0	0	0	0	0	0	0	0	0
CARB007_contig_15
	153349	TAGCTCCGCC.TCTTCGAGGA	T	A	40	PASS	NA	GT	0	1	0	0	0	0	0	0	0	0	0	0	0	0	0	0	0	1	0	0	0	0	0	0	0	0	0	0	0	0	0
CARB007_contig_15
	153350	AGCTCCGCCT.CTTCGAGGAA	C	T	40	PASS	NA	GT	0	1	0	0	0	0	0	0	0	0	0	0	0	0	0	0	0	1	0	0	0	0	0	0	0	0	0	0	0	0	0
CARB007_contig_15
	156819	ATTGCCGCCA.GGCAGGCCGC	G	T	40	PASS	NA	GT	0	0	0	0	0	0	0	0	0	0	0	0	0	0	0	0	0	1	0	0	0	0	0	0	0	0	0	0	0	0	0
CARB007_contig_15
	170931	TACTCACAGC.CATCTGACGC	C	N	40	N	NA	GT	0	0	0	0	0	0	0	0	1	0	0	0	0	0	0	0	0	0	0	0	0	0	0	0	0	0	0	0	0	0	0
CARB007_contig_15
	171533	GACGGCGCTG.ATCAACTCTC	A	N	40	N	NA	GT	0	0	0	0	0	0	0	0	1	0	0	0	0	0	0	0	0	0	0	0	0	0	0	0	0	0	0	0	0	0	0
CARB007_contig_15
	174833	CGCGCGCCGG.TGTTCCAGAG	T	N	40	N	NA	GT	0	0	0	0	0	0	0	0	1	0	0	0	0	0	0	0	0	0	0	0	0	0	0	0	0	0	0	0	0	0	0
CARB007_contig_15
	176050	CAATAAGGGG.TGAATTGAAC	T	N	40	N	NA	GT	0	0	0	0	0	0	0	0	1	0	0	0	0	0	0	0	0	0	0	0	0	0	0	0	0	0	0	0	0	0	0
CARB007_contig_15
	198566	CCGGTCATTC.GCCCGGTCGA	G	A	40	PASS	NA	GT	0	0	0	0	1	0	0	0	0	0	0	0	0	0	0	0	0	0	0	0	0	0	0	0	0	0	0	0	0	0	0
CARB007_contig_15
	211614	GCACGGCGAC.TCCGCGGTAT	T	G	40	PASS	NA	GT	0	0	0	0	0	0	0	0	0	0	0	0	0	0	0	0	0	0	0	0	0	0	1	0	0	0	0	0	0	0	0
CARB007_contig_15
	225006	TTGCTCAAGT.GACTTACGAA	G	A	40	PASS	NA	GT	0	0	0	0	1	0	0	0	0	0	0	0	0	0	0	0	0	0	0	0	0	0	0	0	0	0	0	0	0	0	0
CARB007_contig_15
	252510	TATGTAAAAT.CAATTAGTGT	C	A	40	PASS	NA	GT	0	0	0	0	0	0	0	0	0	0	0	0	0	0	0	0	1	0	0	0	0	0	1	0	0	0	0	0	0	0	0
CARB007_contig_15
	332991	CCCAAAAAAA.TTGGGTTGGG	T	A	40	PASS	NA	GT	0	0	0	0	0	1	1	0	0	0	0	0	0	0	0	0	0	0	0	0	0	0	0	0	0	0	0	0	0	0	0
CARB007_contig_13
	39406	GCCCCACGTC.TCCGAGGACA	T	G	40	PASS	NA	GT	0	1	1	1	1	1	1	1	1	1	0	1	1	1	1	1	1	1	1	1	1	1	1	1	1	1	1	1	1	1	1
CARB007_contig_13
	72060	TCATCACGGC.AGAAATTGAA	A	T	40	PASS	NA	GT	0	0	0	0	0	0	0	0	0	0	0	0	0	0	0	0	1	0	0	0	0	0	1	0	0	0	0	0	0	0	0
CARB007_contig_13
	119267	GCCGGCGTAG.CCGCTCTGCG	C	T	40	PASS	NA	GT	0	0	0	0	0	0	0	0	0	0	0	0	0	0	0	0	0	0	0	0	0	0	0	0	0	0	0	0	0	1	0
CARB007_contig_13
	130130	TTCCGCCCCT.GGCAGAAAAT	G	A	40	PASS	NA	GT	0	0	0	0	0	0	0	0	0	0	0	0	0	0	0	0	0	0	0	0	0	0	0	0	0	0	0	0	1	0	0
CARB007_contig_13
	134432	CCGCCCTCAG.CGCCGGGCCG	C	A	40	PASS	NA	GT	0	0	0	0	0	0	0	0	0	0	0	0	0	0	0	0	0	0	0	0	0	0	1	0	0	0	0	0	0	0	0
CARB007_contig_13
	150446	GCTCCACCAA.CGCGCTCCCC	C	N	40	N	NA	GT	0	0	0	0	0	0	0	0	0	0	0	0	0	0	0	0	0	0	0	0	0	0	0	0	0	1	0	0	0	0	0
CARB007_contig_13
	153214	TTAAAGCATC.TAACGCACGT	T	N	40	N	NA	GT	0	0	0	0	0	0	0	0	0	0	0	0	0	0	0	0	0	0	0	0	0	0	0	0	0	1	0	0	0	0	0
CARB007_contig_13
	153784	GGTCAGGCAG.GAGACCAGCG	G	N	40	N	NA	GT	0	0	0	0	0	0	0	0	0	0	0	0	0	0	0	0	0	0	0	0	0	0	0	0	0	1	0	0	0	0	0
CARB007_contig_13
	155986	AAAAATAAAA.GGGGAGATAA	G	N	40	N	NA	GT	0	0	0	0	0	0	0	0	0	0	0	0	0	0	0	0	0	0	0	0	0	0	0	0	0	1	0	0	0	0	0
CARB007_contig_13
	186634	CAACGCCACC.CTGGTGGATA	C	T	40	PASS	NA	GT	0	0	0	0	0	0	0	0	0	0	0	0	1	0	0	0	0	0	0	0	0	0	0	0	0	0	0	0	0	0	0
CARB007_contig_13
	205518	GTTGAATAAA.ATTTGCCGCG	A	G	40	PASS	NA	GT	0	0	0	0	0	0	1	0	0	0	0	0	0	0	0	0	0	0	0	0	0	0	0	0	0	0	0	0	0	0	0
CARB007_contig_13
	218807	TGGTGCTGGC.GGGCAACCAC	G	T	40	PASS	NA	GT	0	0	0	0	0	0	0	0	0	0	0	0	0	0	0	0	0	0	0	0	0	0	0	0	1	0	0	0	0	0	0
CARB007_contig_13
	235974	TCGACATCAG.CCTCGCCGTG	C	T	40	PASS	NA	GT	0	0	0	0	0	0	0	0	0	0	0	0	0	0	0	0	0	0	0	0	0	0	1	0	0	0	0	0	0	0	0
CARB007_contig_13
	237850	CTGCACACGC.TGCGCGGCGC	T	A	40	PASS	NA	GT	0	0	0	0	0	0	0	0	0	0	0	0	0	0	0	0	0	0	0	0	0	0	1	0	0	0	0	0	0	0	0
CARB007_contig_13
	239357	CGGTTTTCGC.CTCGGATGTG	C	A	40	PASS	NA	GT	0	0	0	0	0	0	0	0	0	0	0	0	0	0	0	0	0	0	0	0	0	0	1	0	0	0	0	0	0	0	0
CARB007_contig_13
	242428	CGGAGGAGGA.GCCACTATGT	G	T	40	PASS	NA	GT	0	0	0	0	0	0	0	0	0	0	0	0	0	0	0	0	0	0	0	0	0	0	1	0	0	0	0	0	0	0	0
CARB007_contig_13
	242542	GTTTCAACAA.TTTGCCGACC	T	A	40	PASS	NA	GT	0	0	0	0	0	0	0	0	0	0	0	0	0	0	0	0	0	0	0	0	0	0	1	0	0	0	0	0	0	0	0
CARB007_contig_13
	243105	GGCGCAACAG.CAGCCTGCCG	C	T	40	PASS	NA	GT	0	0	0	0	0	0	0	0	0	0	0	0	0	0	0	0	0	0	0	0	0	0	1	0	0	0	0	0	0	0	0
CARB007_contig_1
	14129	AAAAACAGTG.AGTAAAAAAC	A	T	40	PASS	NA	GT	0	0	0	0	0	0	0	0	0	0	0	0	0	0	0	0	1	0	0	0	0	0	0	0	0	0	0	0	0	0	0
CARB007_contig_1
	78729	ATTCCCGGGT.GCGCCCAATA	G	A	40	PASS	NA	GT	0	0	1	0	0	0	0	0	0	0	0	0	0	0	0	0	0	0	0	0	0	0	0	0	0	0	0	0	0	0	0
CARB007_contig_1
	100311	TCAACCGGGG.ATCAAAACCT	A	T	40	PASS	NA	GT	0	1	0	0	0	0	0	0	0	0	0	0	0	0	0	0	0	1	0	0	0	0	0	0	0	0	0	0	0	0	0
CARB007_contig_1
	114373	GGGCGGCGAT.GAGCGACGCC	G	N	40	N	NA	GT	0	0	0	0	0	0	0	0	0	0	1	0	0	0	0	0	0	0	0	0	0	0	0	0	0	0	0	0	0	0	0
CARB007_contig_1
	115528	AGATCACGTC.CGATTCCTTG	C	N	40	N	NA	GT	0	0	0	0	0	0	0	0	0	0	1	0	0	0	0	0	0	0	0	0	0	0	0	0	0	0	0	0	0	0	0
CARB007_contig_1
	129614	AAATCTCCAA.ATGTGTTACG	A	G	40	PASS	NA	GT	0	0	0	0	0	0	0	0	0	0	0	0	0	0	0	0	0	0	0	0	0	0	0	0	0	0	0	0	0	0	1
CARB007_contig_1
	136955	CGGCGATCCC.GCTGCGTGAG	G	T	40	PASS	NA	GT	0	0	0	0	0	0	0	0	0	0	1	0	0	0	0	0	0	0	0	0	0	0	0	0	0	0	0	0	0	0	0
CARB007_contig_1
	136981	AGTCGTAATC.CCGGGCTCGA	C	A	40	PASS	NA	GT	0	0	0	0	0	0	0	0	0	0	1	0	0	0	0	0	0	0	0	0	0	0	0	0	0	0	0	0	0	0	0
CARB007_contig_1
	136997	TCGACCCGGC.AGCAATTGAT	A	C	40	PASS	NA	GT	0	0	0	0	0	0	0	0	0	0	1	0	0	0	0	0	0	0	0	0	0	0	0	0	0	0	0	0	0	0	0
CARB007_contig_1
	137002	CCGGCAGCAA.TTGATGATGT	T	G	40	PASS	NA	GT	0	0	0	0	0	0	0	0	0	0	1	0	0	0	0	0	0	0	0	0	0	0	0	0	0	0	0	0	0	0	0
CARB007_contig_1
	137033	GTGCGAATCA.GGCCGGGGAA	G	C	40	PASS	NA	GT	0	0	0	0	0	0	0	0	0	0	1	0	0	0	0	0	0	0	0	0	0	0	0	0	0	0	0	0	0	0	0
CARB007_contig_1
	137265	GTACCAGCGT.CAGGCGGAAC	C	A	40	PASS	NA	GT	0	0	0	0	0	0	0	0	0	0	1	0	0	0	0	0	0	0	0	0	0	0	0	0	0	0	0	0	0	0	0
CARB007_contig_1
	137286	CTTTGATACC.ACGATTGGCT	A	G	40	PASS	NA	GT	0	0	0	0	0	0	0	0	0	0	1	0	0	0	0	0	0	0	0	0	0	0	0	0	0	0	0	0	0	0	0
CARB007_contig_1
	141037	CCGCAACCTG.AGGGGTAAAA	A	N	40	N	NA	GT	0	0	0	0	0	0	0	0	0	0	1	0	0	0	0	0	0	0	0	0	0	0	0	0	0	0	0	0	0	0	0
CARB007_contig_1
	165207	CCAACCATCG.ACGCCGCCTG	A	G	40	PASS	NA	GT	0	0	0	0	0	0	0	1	1	0	0	0	0	0	0	0	0	0	0	0	0	0	0	0	0	0	0	0	0	0	0
CARB007_contig_1
	184541	TGTACCTGTT.TCTGCTCGCC	T	C	40	PASS	NA	GT	0	0	0	0	0	1	0	0	0	0	0	0	0	0	0	0	0	0	0	0	0	0	0	0	0	0	0	0	0	0	0
CARB007_contig_1
	186235	AGCAATAAAC.GCCATCAGCG	G	A	40	PASS	NA	GT	0	0	0	0	0	0	0	0	0	0	0	0	0	0	0	0	0	0	0	0	0	0	0	0	0	0	0	0	0	1	0
CARB007_contig_1
	218395	GCTGGATATC.CCCCACAAAA	C	A	40	PASS	NA	GT	0	0	1	1	1	1	1	1	1	1	1	1	1	1	1	1	1	1	1	1	1	1	1	1	1	1	1	1	1	1	1
CARB007_contig_1
	218531	GCCCGCGGTG.TCGATTATCT	T	A	40	PASS	NA	GT	0	0	0	0	0	0	0	0	0	0	0	0	0	0	0	0	1	0	0	0	0	0	1	0	0	0	0	0	0	0	0
CARB007_contig_1
	223430	GCGTAAACAC.CCGTAGCGCC	C	A	40	PASS	NA	GT	0	0	0	0	1	0	0	0	0	0	0	0	0	0	0	0	0	0	0	0	0	0	0	0	0	0	0	0	0	0	0
CARB007_contig_1
	235627	CCGATCGTTA.GCATCAGAGT	G	A	40	PASS	NA	GT	0	0	0	0	0	0	0	0	0	0	0	0	1	0	0	0	0	0	0	0	0	0	0	0	0	0	0	0	0	0	0
CARB007_contig_8
	4668	CTTGCGCACG.GTAAAGTGGA	G	A	40	PASS	NA	GT	0	0	0	0	0	0	0	0	0	0	0	0	0	0	0	0	0	0	0	0	0	0	0	0	0	0	0	0	0	1	0
CARB007_contig_8
	46856	GGCCAGATAC.CTGCATCTTA	C	T	40	PASS	NA	GT	0	0	0	1	0	0	0	0	0	0	0	0	0	0	0	0	0	0	0	0	0	0	0	0	0	0	0	0	0	0	0
CARB007_contig_8
	46907	CCACCACCAC.CATCACTTTC	C	A	40	PASS	NA	GT	0	0	0	0	0	0	0	1	1	1	0	0	0	0	1	0	0	0	0	0	0	0	0	0	0	0	0	0	0	0	0
CARB007_contig_8
	65726	AGCGCATGCG.CTCCCTGCAG	C	A	40	PASS	NA	GT	0	0	1	0	0	0	0	0	0	0	0	0	0	0	0	0	0	0	0	0	0	0	0	0	0	0	0	0	0	0	0
CARB007_contig_8
	89223	AGAACTGGAA.GCTGGAAGAC	G	A	40	PASS	NA	GT	0	0	0	0	0	1	0	0	0	0	0	0	0	0	0	0	0	0	0	0	0	0	0	0	0	0	0	0	0	0	0
CARB007_contig_8
	125278	GAAGGTTTGG.TCCGTGCGGT	T	C	40	PASS	NA	GT	0	1	1	1	1	1	1	1	1	1	0	1	1	1	1	1	1	1	1	1	1	1	1	1	1	1	1	1	1	1	1
CARB007_contig_8
	144855	GCGCAGGCGG.CCGCCAGGCG	C	T	40	PASS	NA	GT	0	0	0	0	0	1	1	1	1	1	0	0	0	1	1	0	1	0	0	0	0	0	1	0	0	0	0	0	0	0	0
CARB007_contig_8
	154559	GCCTGCACGG.TGGCATGTGG	T	C	40	PASS	NA	GT	0	1	1	1	1	1	1	1	1	1	0	1	1	1	1	1	1	1	1	1	1	1	1	1	1	1	1	1	1	1	1
CARB007_contig_8
	164316	GCAGCAGGGG.TTTGATAAGG	T	G	40	PASS	NA	GT	0	0	0	0	0	0	0	0	0	0	0	0	0	0	0	0	0	0	0	1	0	0	0	0	0	0	0	0	0	0	0
CARB007_contig_8
	173394	CTTATAAGGT.GCTCTATTTT	G	A	40	PASS	NA	GT	0	0	0	0	0	0	0	0	0	0	0	0	1	0	0	0	0	0	0	0	0	0	0	0	0	0	0	0	0	0	0
CARB007_contig_23
	20365	CTTTTTCACC.GTATCGGCAT	G	C	40	PASS	NA	GT	0	0	0	0	1	0	0	0	0	0	0	0	0	0	0	0	0	0	0	0	0	0	0	1	0	1	1	0	0	0	1
CARB007_contig_23
	47731	CAGCGGATGA.TCGTGCCGAC	T	G	40	PASS	NA	GT	0	0	1	0	0	0	0	0	0	0	0	0	0	0	0	0	0	0	0	0	0	0	0	0	0	0	0	0	0	0	0
CARB007_contig_23
	48000	TGACCTGGCT.GATATCCGCC	G	T	40	PASS	NA	GT	0	0	0	0	0	0	0	0	0	0	0	0	0	0	0	0	0	0	0	0	0	0	0	1	0	1	1	0	0	0	0
CARB007_contig_23
	61249	CGAGAGGGGG.TGTTTTTATC	T	G	40	PASS	NA	GT	0	0	0	0	0	0	1	0	0	0	0	0	0	0	0	0	0	0	0	0	0	0	0	0	0	0	0	0	0	0	0
CARB007_contig_23
	90111	GATGTGGCGC.GCTGCTATAC	G	A	40	PASS	NA	GT	0	0	0	0	0	0	0	0	0	0	0	0	0	0	0	1	0	0	0	0	1	0	0	0	0	0	0	0	0	0	0
CARB007_contig_23
	90112	ATGTGGCGCG.CTGCTATACC	C	T	40	PASS	NA	GT	0	0	0	0	0	0	0	0	0	0	0	0	0	0	0	1	0	0	0	0	1	0	0	0	0	0	0	0	0	0	0
CARB007_contig_23
	102305	GGTGTTCGCC.ACCGGTTCGC	A	C	40	PASS	NA	GT	0	0	0	0	0	0	0	0	0	0	0	0	0	0	0	0	0	0	0	0	0	0	0	0	0	0	1	0	0	0	0
CARB007_contig_23
	108210	GCGTGCTGCA.CTACTCGCTG	C	G	40	PASS	NA	GT	0	0	0	1	0	0	0	0	0	0	0	0	0	0	0	0	0	0	0	0	0	0	0	0	0	0	0	0	0	0	0
CARB007_contig_23
	110329	TCGGCAGTCC.CTGGGCTATC	C	G	40	PASS	NA	GT	0	0	0	0	0	0	0	0	0	0	0	0	0	0	0	0	0	0	0	0	0	0	0	0	1	0	0	0	0	0	0
CARB007_contig_23
	110331	GGCAGTCCCT.GGGCTATCAG	G	A	40	PASS	NA	GT	0	0	0	0	0	0	0	0	0	0	0	0	0	0	0	0	0	0	0	0	0	0	0	0	1	0	0	0	0	0	0
CARB007_contig_23
	167697	CGGGCGATCG.AGCAGGCTGA	A	T	40	PASS	NA	GT	0	0	0	1	0	0	0	0	0	0	0	0	0	0	0	0	0	0	0	0	0	0	0	0	0	0	0	0	0	0	0
CARB007_contig_23
	183470	ACGCGGCGGG.CGAGCTGCTT	C	A	40	PASS	NA	GT	0	0	0	0	0	0	0	0	0	0	0	0	0	0	0	0	0	0	0	0	0	0	0	0	0	1	0	0	0	0	0
CARB007_contig_23
	183471	CGCGGCGGGC.GAGCTGCTTT	G	A	40	PASS	NA	GT	0	0	0	0	0	0	0	0	0	0	0	0	0	0	0	0	0	0	0	0	0	0	0	0	0	1	0	0	0	0	0
CARB007_contig_23
	183473	CGGCGGGCGA.GCTGCTTTTT	G	C	40	PASS	NA	GT	0	0	0	0	0	0	0	0	0	0	0	0	0	0	0	0	0	0	0	0	0	0	0	0	0	1	0	0	0	0	0
CARB007_contig_23
	189852	TCCTTATCTC.CGTCGCCGGG	C	N	40	N	NA	GT	0	0	0	0	0	0	0	0	0	0	1	0	0	0	0	0	0	0	0	0	0	0	0	0	0	0	0	0	0	0	0
CARB007_contig_23
	196234	TGCAGAAGGG.TTGAAGTGAT	T	C	40	PASS	NA	GT	0	0	0	0	0	0	0	0	1	0	0	0	0	0	0	0	0	0	0	0	0	0	0	0	0	0	0	0	0	0	0
CARB007_contig_23
	196236	CAGAAGGGTT.GAAGTGATAA	G	C	40	PASS	NA	GT	0	0	0	0	0	0	0	0	0	0	0	0	0	0	0	0	0	0	0	0	0	0	0	0	1	0	0	0	0	0	0
CARB007_contig_23
	197747	CAGCAGGCGG.ACACCGGCAC	A	G	40	PASS	NA	GT	0	0	0	0	0	0	0	0	0	0	0	0	0	0	0	0	0	1	0	0	0	0	0	0	0	0	0	0	0	0	0
CARB007_contig_23
	200572	CGTGGCAGAT.GCTCTGCGCC	G	T	40	PASS	NA	GT	0	0	0	0	0	0	0	0	0	0	0	0	0	0	0	0	1	0	0	0	0	0	1	0	0	0	0	0	0	0	0
CARB007_contig_23
	201574	AAGCCAGGTC.TGGATCGTGA	T	A	40	PASS	NA	GT	0	0	0	0	0	0	0	1	1	1	0	0	0	0	1	0	0	0	0	0	0	0	0	0	0	0	0	0	0	0	0
CARB007_contig_23
	202805	AAAGCGATGT.CGAGAAGGGC	C	N	40	N	NA	GT	0	0	0	0	0	0	0	0	0	0	1	0	0	0	0	0	0	0	0	0	0	0	0	0	0	0	0	0	0	0	0
CARB007_contig_23
	206837	CGGCTATGAG.GCCCTGGCCT	G	T	40	PASS	NA	GT	0	0	0	0	0	0	0	0	0	0	0	0	0	0	0	0	0	1	0	0	0	0	0	0	0	0	0	0	0	0	0
CARB007_contig_23
	209732	CTGATAGCGC.ACCTTGGCTA	A	N	40	N:ALN	NA	GT	0	0	0	0	0	0	0	0	0	0	1	0	0	0	0	0	0	0	0	0	0	0	0	0	0	0	0	0	0	0	0
CARB007_contig_23
	215511	CCGATGACCG.ATGAGTTTGG	A	N	40	N	NA	GT	0	0	0	0	0	0	0	0	0	0	1	0	0	0	0	0	0	0	0	0	0	0	0	0	0	0	0	0	0	0	0
CARB007_contig_23
	215512	CGATGACCGA.TGAGTTTGGC	T	N	40	N	NA	GT	0	0	0	0	0	0	0	0	0	0	1	0	0	0	0	0	0	0	0	0	0	0	0	0	0	0	0	0	0	0	0
CARB007_contig_23
	224228	GCGAAGTGGT.CGGTCTCCTG	C	N	40	N	NA	GT	0	0	0	0	0	0	0	0	0	0	1	0	0	0	0	0	0	0	0	0	0	0	0	0	0	0	0	0	0	0	0
CARB007_contig_23
	225843	AATTTACGCA.TATATTAATA	T	N	40	N	NA	GT	0	0	0	0	0	0	0	0	0	0	1	0	0	0	0	0	0	0	0	0	0	0	0	0	0	0	0	0	0	0	0
CARB007_contig_23
	226644	CGCGGTCCTC.AGCCTCAGCG	A	N	40	N	NA	GT	0	0	0	0	0	0	0	0	0	0	1	0	0	0	0	0	0	0	0	0	0	0	0	0	0	0	0	0	0	0	0
CARB007_contig_5
	4987	GCAGACCGGT.ACCGGCGGCG	A	G	40	PASS	NA	GT	0	0	0	0	0	0	0	0	0	0	0	0	0	0	0	0	0	0	0	0	0	0	0	0	1	0	0	0	0	0	0
CARB007_contig_5
	18471	CTTTCTGCGG.GTTAATCGCC	G	A	40	PASS	NA	GT	0	0	0	0	0	0	0	0	0	0	0	1	0	0	0	0	0	0	0	0	0	0	0	0	0	0	0	0	0	0	0
CARB007_contig_5
	117235	CTCGCCCAGG.CAAAGGTCAT	C	A	40	PASS	NA	GT	0	0	0	0	0	0	0	0	0	0	0	0	0	0	0	0	0	0	0	0	0	0	0	0	0	1	0	0	0	0	0
CARB007_contig_5
	137683	TGTCCTTCCA.CAACTGTTAT	C	G	40	PASS	NA	GT	0	1	1	1	1	1	1	1	1	1	1	1	1	1	1	1	1	1	1	1	1	1	1	1	1	1	1	1	1	1	1
CARB007_contig_5
	189732	GGTCTTGAAG.ACTTCTACTA	A	G	40	PASS	NA	GT	0	0	0	0	1	0	0	0	0	0	0	0	0	0	0	0	0	0	0	0	0	0	0	0	0	0	0	0	0	0	0
CARB007_contig_10
	166	GTATAACGGG.GAAAAGCTAC	G	T	40	PASS	NA	GT	0	1	1	1	1	1	1	1	1	1	1	1	1	1	1	1	1	1	1	1	1	1	1	1	1	1	1	1	1	1	1
CARB007_contig_10
	13604	AGCGCAATCT.GCTTACGCAT	G	A	40	PASS	NA	GT	0	0	0	0	0	1	1	1	1	1	0	0	0	1	1	0	1	0	0	0	0	0	1	0	0	0	0	0	0	0	0
CARB007_contig_10
	24920	CCGCAGCTGT.GGGTAGACGG	G	T	40	PASS	NA	GT	0	0	0	0	0	0	0	0	0	0	0	0	1	0	0	0	0	0	0	0	0	0	0	0	0	0	0	0	0	0	0
CARB007_contig_10
	47485	TTTCTCACGC.TCCAGGCGCG	T	A	40	PASS	NA	GT	0	0	0	0	0	0	0	0	0	0	0	0	0	0	0	0	1	0	0	0	0	0	1	0	0	0	0	0	0	0	0
CARB007_contig_10
	64922	TAGCGACCGC.CAGCATTGGC	C	T	40	PASS	NA	GT	0	0	0	0	0	0	0	0	0	0	0	0	0	0	0	0	0	0	0	0	0	0	0	0	0	0	0	0	1	0	0
CARB007_contig_10
	71638	TCCCTGCGGG.CCAGAAGAGA	C	A	40	PASS	NA	GT	0	1	0	0	0	0	0	0	0	0	0	0	0	0	0	0	0	1	0	0	0	0	0	0	0	0	0	0	0	0	0
CARB007_contig_10
	72559	TCAGACGCGC.GTGCCCGTAT	G	A	40	PASS	NA	GT	0	1	0	0	0	0	0	0	0	0	0	0	0	0	0	0	0	1	0	0	0	0	0	0	0	0	0	0	0	0	0
CARB007_contig_10
	125520	GTTCCGTCGG.TCAGGGCATG	T	N	40	N	NA	GT	0	0	0	0	0	0	0	0	0	0	0	0	0	0	0	0	0	0	0	0	0	0	0	1	0	0	0	0	0	0	0
CARB007_contig_10
	133463	CGCGCGGGCA.GCCGCGCGGT	G	N	40	N	NA	GT	0	0	0	0	0	0	0	0	0	0	0	0	0	0	0	0	0	0	0	0	0	0	0	1	0	0	0	0	0	0	0
CARB007_contig_10
	134784	GAAACTGATA.TTTCCCATGC	T	N	40	N	NA	GT	0	0	0	0	0	0	0	0	0	0	0	0	0	0	0	0	0	0	0	0	0	0	0	1	0	0	0	0	0	0	0
CARB007_contig_10
	201712	ATGACGGTGG.GCCAGCCACT	G	T	40	PASS	NA	GT	0	0	0	0	0	0	0	0	0	0	0	0	0	0	0	0	0	0	0	0	0	0	0	0	0	0	0	0	1	0	0
CARB007_contig_16
	5332	CGGTATGCGC.TCGATTGCCG	T	A	40	PASS	NA	GT	0	0	0	0	0	0	0	0	0	0	0	0	0	0	0	0	1	0	0	0	0	0	1	0	0	0	0	0	0	0	0
CARB007_contig_16
	49539	CTGCGACTCC.ACCCCGTGAC	A	N	40	N	NA	GT	0	0	0	0	0	1	0	0	0	0	0	0	0	0	0	0	0	0	0	0	0	0	0	0	0	0	0	0	0	0	0
CARB007_contig_16
	53856	ATCCGCCAGC.TGGAGGCCGA	T	A	40	PASS	NA	GT	0	0	0	0	0	0	0	0	0	1	0	0	0	0	0	0	0	0	0	0	0	0	0	0	0	0	0	0	0	0	0
CARB007_contig_16
	73845	CAGCTGGCCG.ACGCCGCCGA	A	N	40	N	NA	GT	0	0	0	0	0	1	0	0	0	0	0	0	0	0	0	0	0	0	0	0	0	0	0	0	0	0	0	0	0	0	0
CARB007_contig_16
	117723	CTGCCGGTGG.TTAGTTTGCT	T	N	40	N	NA	GT	0	0	0	0	0	1	0	0	0	0	0	0	0	0	0	0	0	0	0	0	0	0	0	0	0	0	0	0	0	0	0
CARB007_contig_16
	124750	GTAAACGCCC.AGGTGCTCGT	A	C	40	PASS	NA	GT	0	0	0	0	0	1	0	0	0	0	0	0	0	0	0	0	0	0	0	0	0	0	0	0	0	0	0	0	0	0	0
CARB007_contig_16
	129104	CTGCGTAAAG.TGGGCGCCGA	T	N	40	N	NA	GT	0	0	0	0	0	1	0	0	0	0	0	0	0	0	0	0	0	0	0	0	0	0	0	0	0	0	0	0	0	0	0
CARB007_contig_16
	136966	TATCCGCTGG.TGTTGGACGA	T	N	40	N	NA	GT	0	0	0	0	0	1	0	0	0	0	0	0	0	0	0	0	0	0	0	0	0	0	0	0	0	0	0	0	0	0	0
CARB007_contig_16
	138552	CGGCGGTAAG.CTGACCGCCA	C	A	40	PASS	NA	GT	0	0	0	0	0	0	0	0	0	0	0	0	0	0	0	0	0	0	0	0	0	0	0	0	0	1	0	0	0	0	0
CARB007_contig_16
	138553	GGCGGTAAGC.TGACCGCCAG	T	C	40	PASS	NA	GT	0	0	0	0	0	0	0	0	0	0	0	0	0	0	0	0	0	0	0	0	0	0	0	0	0	1	0	0	0	0	0
CARB007_contig_16
	141875	CATTGCTGAA.AAGTTTTCGC	A	T	40	PASS	NA	GT	0	0	0	0	0	1	1	0	0	0	0	0	0	0	0	0	0	0	0	0	0	0	0	0	0	0	0	0	0	0	0
CARB007_contig_16
	158921	CGCACAGCGT.CGGCGGGGAT	C	G	40	PASS	NA	GT	0	0	0	0	0	0	0	0	0	0	0	0	0	0	0	0	0	0	0	0	0	0	0	0	0	0	0	0	0	1	0
CARB007_contig_16
	164371	ACAGGAGAAG.AGAATTGTGT	A	T	40	PASS	NA	GT	0	1	1	1	1	1	1	1	1	1	0	1	1	1	1	1	1	1	1	1	1	1	1	1	1	1	1	1	1	1	1
CARB007_contig_16
	169345	CCGACGGAGT.CGGTTCTGGC	C	A	40	PASS	NA	GT	0	0	0	0	1	0	0	0	0	0	0	0	0	0	0	0	0	0	0	0	0	0	0	0	0	0	0	0	0	0	0
CARB007_contig_16
	179627	GGAACGGCGC.GGCGCAAAAA	G	N	40	N	NA	GT	0	0	0	0	0	1	0	0	0	0	0	0	0	0	0	0	0	0	0	0	0	0	0	0	0	0	0	0	0	0	0
CARB007_contig_16
	183630	AACGGCCTGA.CGTAGCTCGT	C	N	40	N	NA	GT	0	0	0	0	0	1	0	0	0	0	0	0	0	0	0	0	0	0	0	0	0	0	0	0	0	0	0	0	0	0	0
CARB007_contig_16
	187241	TATTTAACAA.ATATGGTTGA	A	N	40	N	NA	GT	0	0	0	0	0	1	0	0	0	0	0	0	0	0	0	0	0	0	0	0	0	0	0	0	0	0	0	0	0	0	0
CARB007_contig_12
	3504	TCGACGCTTT.CGCCTCGCCA	C	T	40	PASS	NA	GT	0	0	1	0	0	0	0	0	0	0	0	0	0	0	0	0	0	0	0	0	0	0	0	0	0	0	0	1	1	0	0
CARB007_contig_12
	28826	AGTTTTCATA.GCAGGTTCCT	G	A	40	PASS	NA	GT	0	0	0	1	0	0	0	0	0	0	0	0	0	0	0	0	0	0	0	0	0	0	0	0	0	0	0	0	0	0	0
CARB007_contig_12
	31753	ATTATTGCGC.TGTGCACGCT	T	A	40	PASS	NA	GT	0	0	0	0	0	0	0	0	0	0	0	0	0	0	0	0	0	0	0	0	0	0	0	0	0	1	0	0	0	0	0
CARB007_contig_12
	31754	TTATTGCGCT.GTGCACGCTG	G	A	40	PASS	NA	GT	0	0	0	0	0	0	0	0	0	0	0	0	0	0	0	0	0	0	0	0	0	0	0	0	0	1	0	0	0	0	0
CARB007_contig_12
	51662	TCAGTAAAAC.GGCTTTCCCG	G	T	40	PASS	NA	GT	0	0	0	0	0	1	1	1	1	1	0	0	0	1	1	0	1	0	0	0	0	0	1	0	0	0	0	0	0	0	0
CARB007_contig_12
	60515	AGTTTCGTCA.GCTGCTGCGC	G	A	40	PASS	NA	GT	0	0	0	0	0	1	0	0	0	0	0	0	0	0	0	0	0	0	0	0	0	0	0	0	0	0	0	0	0	0	0
CARB007_contig_12
	63354	AGCCACTGAC.CTTTGTCCAG	C	T	40	PASS	NA	GT	0	0	0	0	0	0	0	0	0	0	0	0	0	0	0	0	0	0	0	0	0	0	0	0	0	0	0	1	0	0	0
CARB007_contig_12
	63423	AGCCATTGGC.AGAATCCTGG	A	T	40	PASS	NA	GT	0	0	0	0	0	0	0	0	0	0	0	0	0	0	0	0	0	0	0	0	0	0	0	0	0	0	0	1	0	0	0
CARB007_contig_12
	63447	AAAATCCGAG.CACCATATAA	C	T	40	PASS	NA	GT	0	0	0	0	0	0	0	0	0	0	0	0	0	0	0	0	0	0	0	0	0	0	0	0	0	0	0	1	0	0	0
CARB007_contig_12
	63519	AATAGACCGC.ATTATCGCGA	A	G	40	PASS	NA	GT	0	0	0	0	0	0	0	0	0	0	0	0	0	0	0	0	0	0	0	0	0	0	0	0	0	0	0	1	0	0	0
CARB007_contig_12
	63537	GAACCTGCAT.ACCAGAAAAG	A	G	40	PASS	NA	GT	0	0	0	0	0	0	0	0	0	0	0	0	0	0	0	0	0	0	0	0	0	0	0	0	0	0	0	1	0	0	0
CARB007_contig_12
	63540	CCTGCATACC.AGAAAAGATA	A	T	40	PASS	NA	GT	0	0	0	0	0	0	0	0	0	0	0	0	0	0	0	0	0	0	0	0	0	0	0	0	0	0	0	1	0	0	0
CARB007_contig_12
	63627	TCCCGCTGTG.CGCAGCTTCA	C	A	40	PASS	NA	GT	0	0	0	0	0	0	0	0	0	0	0	0	0	0	0	0	0	0	0	0	0	0	0	0	0	0	0	1	0	0	0
CARB007_contig_12
	63648	TGGTGATAAC.AGCGCGGGCA	A	G	40	PASS	NA	GT	0	0	0	0	0	0	0	0	0	0	0	0	0	0	0	0	0	0	0	0	0	0	0	0	0	0	0	1	0	0	0
CARB007_contig_12
	63711	CCGGCAGTAC.ATTGGCTCCC	A	G	40	PASS	NA	GT	0	0	0	0	0	0	0	0	0	0	0	0	0	0	0	0	0	0	0	0	0	0	0	0	0	0	0	1	0	0	0
CARB007_contig_12
	63726	CTCCCCGTGT.TGCCTGCTGC	T	C	40	PASS	NA	GT	0	0	0	0	0	0	0	0	0	0	0	0	0	0	0	0	0	0	0	0	0	0	0	0	0	0	0	1	0	0	0
CARB007_contig_12
	64002	TGATATCAAA.CACCCGGACG	C	A	40	PASS	NA	GT	0	0	0	0	0	0	0	0	0	0	0	0	0	0	0	0	0	0	0	0	0	0	0	0	0	0	0	1	0	0	0
CARB007_contig_12
	64029	GCCAGATTTC.GCCGTTTGTC	G	A	40	PASS	NA	GT	0	0	0	0	0	0	0	0	0	0	0	0	0	0	0	0	0	0	0	0	0	0	0	0	0	0	0	1	0	0	0
CARB007_contig_12
	64152	CCTCATACGT.ACTGTCCGTC	A	G	40	PASS	NA	GT	0	0	0	0	0	0	0	0	0	0	0	0	0	0	0	0	0	0	0	0	0	0	0	0	0	0	0	1	0	0	0
CARB007_contig_12
	64155	CATACGTACT.GTCCGTCTGG	G	A	40	PASS	NA	GT	0	0	0	0	0	0	0	0	0	0	0	0	0	0	0	0	0	0	0	0	0	0	0	0	0	0	0	1	0	0	0
CARB007_contig_12
	64167	CCGTCTGGCC.GATTTTGTTC	G	A	40	PASS	NA	GT	0	0	0	0	0	0	0	0	0	0	0	0	0	0	0	0	0	0	0	0	0	0	0	0	0	0	0	1	0	0	0
CARB007_contig_12
	64203	GACTCATCGC.GCCGGAAACA	G	T	40	PASS	NA	GT	0	0	0	0	0	0	0	0	0	0	0	0	0	0	0	0	0	0	0	0	0	0	0	0	0	0	0	1	0	0	0
CARB007_contig_12
	64233	TCACCACCAC.GCGGTACTTG	G	C	40	PASS	NA	GT	0	0	0	0	0	0	0	0	0	0	0	0	0	0	0	0	0	0	0	0	0	0	0	0	0	0	0	1	0	0	0
CARB007_contig_12
	64284	TGTTGGAGAA.GATCCCCGGA	G	A	40	PASS	NA	GT	0	0	0	0	0	0	0	0	0	0	0	0	0	0	0	0	0	0	0	0	0	0	0	0	0	0	0	1	0	0	0
CARB007_contig_12
	64287	TGGAGAAGAT.CCCCGGACTG	C	T	40	PASS	NA	GT	0	0	0	0	0	0	0	0	0	0	0	0	0	0	0	0	0	0	0	0	0	0	0	0	0	0	0	1	0	0	0
CARB007_contig_12
	64290	AGAAGATCCC.CGGACTGGTG	C	T	40	PASS	NA	GT	0	0	0	0	0	0	0	0	0	0	0	0	0	0	0	0	0	0	0	0	0	0	0	0	0	0	0	1	0	0	0
CARB007_contig_12
	64293	AGATCCCCGG.ACTGGTGTTA	A	G	40	PASS	NA	GT	0	0	0	0	0	0	0	0	0	0	0	0	0	0	0	0	0	0	0	0	0	0	0	0	0	0	0	1	0	0	0
CARB007_contig_12
	64297	CCCCGGACTG.GTGTTAGTCG	G	A	40	PASS	NA	GT	0	0	0	0	0	0	0	0	0	0	0	0	0	0	0	0	0	0	0	0	0	0	0	0	0	0	0	1	0	0	0
CARB007_contig_12
	64299	CCGGACTGGT.GTTAGTCGTC	G	A	40	PASS	NA	GT	0	0	0	0	0	0	0	0	0	0	0	0	0	0	0	0	0	0	0	0	0	0	0	0	0	0	0	1	0	0	0
CARB007_contig_12
	64300	CGGACTGGTG.TTAGTCGTCC	T	G	40	PASS	NA	GT	0	0	0	0	0	0	0	0	0	0	0	0	0	0	0	0	0	0	0	0	0	0	0	0	0	0	0	1	0	0	0
CARB007_contig_12
	64302	GACTGGTGTT.AGTCGTCCGG	A	G	40	PASS	NA	GT	0	0	0	0	0	0	0	0	0	0	0	0	0	0	0	0	0	0	0	0	0	0	0	0	0	0	0	1	0	0	0
CARB007_contig_12
	64379	TACTGAATAT.TCCAGGCAGT	T	C	40	PASS	NA	GT	0	0	0	0	0	0	0	0	0	0	0	0	0	0	0	0	0	0	0	0	0	0	0	0	0	0	0	1	0	0	0
CARB007_contig_12
	64398	TGCTGCCCTG.TAGAAAATCA	T	C	40	PASS	NA	GT	0	0	0	0	0	0	0	0	0	0	0	0	0	0	0	0	0	0	0	0	0	0	0	0	0	0	0	1	0	0	0
CARB007_contig_12
	64431	GGTTGTCGCC.AGCGTTGCGG	A	G	40	PASS	NA	GT	0	0	0	0	0	0	0	0	0	0	0	0	0	0	0	0	0	0	0	0	0	0	0	0	0	0	0	1	0	0	0
CARB007_contig_12
	64512	CCGCCTCTGT.TACCCGGTTA	T	C	40	PASS	NA	GT	0	0	0	0	0	0	0	0	0	0	0	0	0	0	0	0	0	0	0	0	0	0	0	0	0	0	0	1	0	0	0
CARB007_contig_12
	64542	TCAGTGCCGT.TGCATCGGCC	T	G	40	PASS	NA	GT	0	0	0	0	0	0	0	0	0	0	0	0	0	0	0	0	0	0	0	0	0	0	0	0	0	0	0	1	0	0	0
CARB007_contig_12
	64617	GCTGGCTTTG.CGAGGTGATA	C	T	40	PASS	NA	GT	0	0	0	0	0	0	0	0	0	0	0	0	0	0	0	0	0	0	0	0	0	0	0	0	0	0	0	1	0	0	0
CARB007_contig_12
	64626	GCGAGGTGAT.AGCCCCTTCC	A	G	40	PASS	NA	GT	0	0	0	0	0	0	0	0	0	0	0	0	0	0	0	0	0	0	0	0	0	0	0	0	0	0	0	1	0	0	0
CARB007_contig_12
	64928	GTCGTCGCTC.TGGGTTCCTT	T	C	40	PASS	NA	GT	0	0	0	0	0	0	0	0	0	0	0	0	0	0	0	0	0	0	0	0	0	0	0	0	0	0	0	1	0	0	0
CARB007_contig_12
	65112	GTTCAAATGA.TGGATTCACG	T	G	40	PASS	NA	GT	0	0	0	0	0	0	0	0	0	0	0	0	0	0	0	0	0	0	0	0	0	0	0	0	0	0	0	1	0	0	0
CARB007_contig_12
	65310	TATTCGCCAG.GTTTCCGGTC	G	A	40	PASS	NA	GT	0	0	0	0	0	0	0	0	0	0	0	0	0	0	0	0	0	0	0	0	0	0	0	0	0	0	0	1	0	0	0
CARB007_contig_12
	72219	CCATACAGGT.GATGCAGCAG	G	A	40	PASS	NA	GT	0	0	0	0	0	0	0	0	0	0	0	0	0	0	0	0	0	0	0	0	0	0	0	0	0	0	0	0	0	0	1
CARB007_contig_12
	73112	AGAGAGTAAA.TTCCACCTTC	T	A	40	PASS	NA	GT	0	0	1	0	0	0	0	0	0	0	0	0	0	0	0	0	0	0	0	0	0	0	0	0	0	0	0	0	0	0	0
CARB007_contig_12
	89271	AGCCCATCAT.TACCCGTCGG	T	C	40	PASS	NA	GT	0	0	0	0	0	0	0	0	0	0	0	0	0	0	0	0	0	0	0	0	0	0	0	0	0	0	0	1	0	0	0
CARB007_contig_12
	149430	CATCAACTTA.CATAAATTGT	C	A	40	PASS	NA	GT	0	1	0	0	0	0	0	0	0	0	0	0	0	0	0	0	0	0	0	0	0	0	0	0	0	0	0	0	0	0	0
CARB007_contig_12
	149435	ACTTACATAA.ATTGTATCCA	A	T	40	PASS	NA	GT	0	1	0	0	0	0	0	0	0	0	0	0	0	0	0	0	0	0	0	0	0	0	0	0	0	0	0	0	0	0	0
CARB007_contig_12
	149443	AAATTGTATC.CAGATGTTGC	C	A	40	PASS	NA	GT	0	1	0	0	0	0	0	0	0	0	0	0	0	0	0	0	0	0	0	0	0	0	0	0	0	0	0	0	0	0	0
CARB007_contig_12
	149453	CAGATGTTGC.TAAAAAACCT	T	A	40	PASS	NA	GT	0	1	0	0	0	0	0	0	0	0	0	0	0	0	0	0	0	0	0	0	0	0	0	0	0	0	0	0	0	0	0
CARB007_contig_12
	170184	AAAATGGCGC.GCGCAGCCGA	G	A	40	PASS	NA	GT	0	0	1	0	0	0	0	0	0	0	0	0	0	0	0	0	0	0	0	0	0	0	0	0	0	0	0	0	0	0	0
CARB007_contig_17
	157360	CCGGCAAAAT.CAATGCCCGG	C	T	40	PASS	NA	GT	0	0	0	0	0	0	0	0	0	0	0	0	0	0	0	0	0	0	0	0	0	0	1	0	0	0	0	0	0	0	0
CARB007_contig_17
	160160	GTGATGACCG.AGGTGGCCAT	A	T	40	PASS	NA	GT	0	0	0	0	1	0	0	0	0	0	0	0	0	0	0	0	0	0	0	0	0	0	0	0	0	0	0	0	0	0	0
CARB007_contig_17
	163807	GCGCAACCGC.GCGGAGTTTG	G	T	40	PASS	NA	GT	0	0	0	0	1	0	0	0	0	0	0	0	0	0	0	0	0	0	0	0	0	0	0	0	0	0	0	0	0	0	1
CARB007_contig_17
	166337	CTTATGCGCC.ACTTCATGCA	A	N	40	N	NA	GT	0	0	0	0	0	0	0	0	0	0	0	0	0	0	0	0	0	0	0	0	0	0	0	0	0	0	1	0	0	0	0
CARB007_contig_17
	168551	TTAAATTTGG.ATGTTTGTGC	A	G	40	PASS	NA	GT	0	0	0	0	0	0	0	0	0	0	0	0	0	1	0	0	0	0	0	0	0	0	0	0	0	0	0	0	0	0	0
CARB007_contig_17
	169681	CACTGTCGCC.GGCGCCCTGA	G	N	40	N	NA	GT	0	0	0	0	0	0	0	0	0	0	0	0	0	0	0	0	0	0	0	0	0	0	0	0	0	0	1	0	0	0	0
CARB007_contig_21
	38972	GACTGCGCCT.GTGCCGCCGC	G	A	40	PASS	NA	GT	0	0	0	0	0	0	0	0	0	0	0	0	0	0	0	0	0	0	0	0	0	0	0	0	0	0	0	0	0	0	1
CARB007_contig_21
	73703	TCCCGGCTCA.TTATTACCCA	T	C	40	PASS	NA	GT	0	0	0	0	0	0	0	0	0	0	0	0	0	0	0	0	1	0	0	0	0	0	1	0	0	0	0	0	0	0	0
CARB007_contig_21
	74998	GTCGGAAGAG.GTGGACTGGT	G	A	40	PASS	NA	GT	0	0	0	0	1	0	0	0	0	0	0	0	0	0	0	0	0	0	0	0	0	0	0	0	0	0	0	0	0	0	0
CARB007_contig_21
	104733	GGGTATTGCG.CATATCGAAT	C	T	40	PASS	NA	GT	0	1	0	0	0	0	0	0	0	0	0	0	0	0	0	0	0	0	0	0	0	0	0	0	0	0	0	0	0	0	0
CARB007_contig_21
	113807	CGGCATACTG.CTGCAACTGA	C	T	40	PASS	NA	GT	0	0	0	0	0	0	0	0	0	0	0	0	0	0	0	0	0	0	0	1	0	1	0	0	1	0	0	0	0	0	0
CARB007_contig_21
	135914	GCTCTCCAGC.AGCTGGTGCA	A	T	40	PASS	NA	GT	0	0	0	0	0	0	0	0	0	0	0	0	0	0	0	1	0	0	0	0	1	0	0	0	0	0	0	0	0	0	0
CARB007_contig_25
	1454	TCGCTGCTGA.TCCCGATGGC	T	N	40	N	NA	GT	0	0	0	0	0	0	0	0	0	0	0	0	0	0	0	0	0	0	0	0	0	0	0	0	0	0	1	0	0	0	0
CARB007_contig_25
	1900	GCAGCTTAGC.CAGGTACAAC	C	A	40	PASS	NA	GT	0	0	0	0	0	0	0	0	0	0	0	0	0	0	0	0	0	0	0	0	0	0	0	0	1	0	0	0	0	0	0
CARB007_contig_25
	2934	GCCAGCCAGC.TCCATGTCGA	T	G	40	PASS	NA	GT	0	0	0	0	0	0	0	0	0	0	0	0	0	0	0	0	0	1	0	0	0	0	0	0	0	0	0	0	0	0	0
CARB007_contig_25
	2937	AGCCAGCTCC.ATGTCGACGC	A	T	40	PASS	NA	GT	0	0	0	0	0	0	0	0	0	0	0	0	0	0	0	0	0	1	0	0	0	0	0	0	0	0	0	0	0	0	0
CARB007_contig_25
	3701	CGTCTCAACC.ACCTGCCAGG	A	N	40	N	NA	GT	0	0	0	0	0	0	0	0	0	0	0	0	0	0	0	0	0	0	0	0	0	0	0	0	0	0	1	0	0	0	0
CARB007_contig_25
	5976	GGTACATCGG.CATTCCAGAA	C	T	40	PASS	NA	GT	0	0	0	0	0	0	0	0	0	0	0	0	0	0	0	1	0	0	0	0	1	0	0	0	0	0	0	0	0	0	0
CARB007_contig_25
	6682	TCATAAACGA.CAGCCGGGCG	C	T	40	PASS	NA	GT	0	0	0	0	0	0	0	0	0	0	0	0	0	0	0	1	0	0	0	0	1	0	0	0	0	0	0	0	0	0	0
CARB007_contig_25
	8117	AGCGGAACCG.TCTCCCCCAG	T	A	40	PASS	NA	GT	0	0	0	0	0	0	0	0	0	0	0	0	0	0	0	0	0	0	0	0	0	0	0	0	0	0	0	0	0	1	0
CARB007_contig_25
	8118	GCGGAACCGT.CTCCCCCAGA	C	T	40	PASS	NA	GT	0	0	0	0	0	0	0	0	0	0	0	0	0	0	0	0	0	0	0	0	0	0	0	0	0	0	0	0	0	1	0
CARB007_contig_25
	33726	GAAGCCGCAT.GACCGTACCG	G	A	40	PASS	NA	GT	0	0	0	0	0	0	0	0	0	0	0	0	0	0	0	0	0	0	0	0	0	0	0	0	1	0	0	0	0	0	0
CARB007_contig_25
	40509	CAGATCCTCA.GCATAGGCCT	G	A	40	PASS	NA	GT	0	0	0	0	0	0	0	0	0	0	0	0	1	0	0	0	0	0	0	0	0	0	0	0	0	0	0	0	0	0	0
CARB007_contig_31
	6378	TAACGGCCAG.GCATTGCGTG	G	T	40	PASS	NA	GT	0	0	0	0	0	0	0	0	0	0	0	0	0	0	0	0	0	0	0	0	0	0	0	0	0	0	0	1	0	0	0
CARB007_contig_31
	16467	TGGAGGCGGC.GGGTTCAGCC	G	T	40	PASS	NA	GT	0	0	0	0	0	0	0	1	0	0	0	0	0	0	0	0	0	0	0	0	0	0	0	0	0	0	0	0	0	0	0
CARB007_contig_31
	33918	GTAGGGCGGG.TAGGCGCACG	T	G	40	PASS	NA	GT	0	0	0	0	0	0	0	1	0	0	0	0	0	0	0	0	0	0	0	1	0	0	0	0	0	0	0	0	0	0	0
CARB007_contig_31
	52127	CGCTTAGGGG.TGCGCCCGGA	T	G	40	PASS	NA	GT	0	0	0	0	1	0	0	0	0	0	0	0	0	0	0	0	0	0	0	0	0	0	0	0	0	0	0	0	0	0	0
CARB007_contig_31
	94264	CATCGCCTCG.GTAAACAGGT	G	A	40	PASS	NA	GT	0	0	0	0	0	0	0	0	0	0	0	0	0	0	0	0	0	0	0	1	0	1	0	0	1	0	0	0	0	0	0
CARB007_contig_30
	1211	GCGGGAGATA.TTGCGCAGCA	T	A	40	PASS	NA	GT	0	0	0	0	0	0	0	0	0	0	0	0	0	0	0	0	0	0	0	0	0	0	0	0	0	0	0	1	0	0	0
CARB007_contig_30
	52424	GCCACCCCGG.CTACTGGCGC	C	G	40	PASS	NA	GT	0	0	0	0	0	0	0	0	0	0	0	0	0	0	0	0	0	0	0	0	0	0	0	0	1	0	0	0	0	0	0
CARB007_contig_30
	72223	CTGCATCAGG.ACGCGTGCCG	A	N	40	N	NA	GT	0	0	0	0	0	0	0	0	1	0	0	0	0	0	0	0	0	0	0	0	0	0	0	0	0	0	0	0	0	0	0
CARB007_contig_30
	72224	TGCATCAGGA.CGCGTGCCGG	C	N	40	N	NA	GT	0	0	0	0	0	0	0	0	1	0	0	0	0	0	0	0	0	0	0	0	0	0	0	0	0	0	0	0	0	0	0
CARB007_contig_30
	75519	GCACCTCTTT.CCACTCGGCC	C	N	40	N	NA	GT	0	0	0	0	0	0	0	0	0	0	1	0	0	0	0	0	0	0	0	0	0	0	0	0	0	0	0	0	0	0	0
CARB007_contig_30
	77250	ACATTCATAC.ACCCTCCACT	A	N	40	N	NA	GT	0	0	0	0	0	0	0	0	0	0	1	0	0	0	0	0	0	0	0	0	0	0	0	0	0	0	0	0	0	0	0
CARB007_contig_30
	98415	ACCAGCGCCG.GCAAAGCTTC	G	A	40	PASS	NA	GT	0	0	0	0	0	0	0	0	0	0	0	0	0	0	0	0	0	0	0	1	0	1	0	0	1	0	0	0	0	0	0
CARB007_contig_30
	108496	AGCCAGTGGG.TGATGAAAAA	T	N	40	N	NA	GT	0	0	0	0	0	0	0	0	0	0	1	0	0	0	0	0	0	0	0	0	0	0	0	0	0	0	0	0	0	0	0
CARB007_contig_30
	119045	GGCTTGATTC.ACTTTCCCTT	A	N	40	N	NA	GT	0	0	0	0	0	0	0	0	0	0	1	0	0	0	0	0	0	0	0	0	0	0	0	0	0	0	0	0	0	0	0
CARB007_contig_30
	120668	GATAGGAATG.TTGCACACGC	T	A	40	PASS	NA	GT	0	0	0	0	0	1	1	0	0	0	0	0	0	0	0	0	0	0	0	0	0	0	0	0	0	0	0	0	0	0	0
CARB007_contig_30
	125646	CGCTGCGCGA.AGCAGGCATC	A	N	40	N	NA	GT	0	0	0	0	0	0	0	0	0	0	1	0	0	0	0	0	0	0	0	0	0	0	0	0	0	0	0	0	0	0	0
CARB007_contig_30
	130376	GGCCAGGCGC.AATAATCGGC	A	C	40	PASS	NA	GT	0	0	0	0	0	0	0	0	0	0	0	0	0	0	0	0	0	0	0	0	0	0	0	0	0	0	1	0	0	0	0
CARB007_contig_40
	23418	AAACTTTTCA.TGCCCGGGAA	T	C	40	PASS	NA	GT	0	0	0	0	0	0	0	0	0	0	0	0	0	0	0	0	0	0	0	0	0	0	1	0	0	0	0	0	0	0	0
CARB007_contig_40
	100887	ATTCTGCAGG.CCTGGGGCTG	C	G	40	PASS	NA	GT	0	0	0	0	0	0	0	0	0	0	0	0	0	0	0	0	0	0	0	0	0	0	0	0	0	0	1	0	0	0	0
CARB007_contig_40
	101091	GCTCCCGTCA.CCCCATAGCG	C	G	40	PASS	NA	GT	0	0	0	0	0	0	0	0	0	0	0	0	0	0	1	0	0	0	0	0	0	0	0	0	0	0	0	0	0	0	0
CARB007_contig_28
	1066	AATCTGATCG.ATCCCTCCGC	A	G	40	PASS	NA	GT	0	0	0	0	0	0	0	0	0	0	0	0	0	0	0	0	0	0	0	0	0	0	0	1	0	1	1	0	0	0	0
CARB007_contig_28
	29627	CCATCACCGG.CCAGTCAATA	C	T	40	PASS	NA	GT	0	0	0	0	0	0	1	0	0	0	0	0	0	0	0	0	0	0	0	0	0	0	0	0	0	0	0	0	0	0	0
CARB007_contig_28
	31955	AGACGATCGG.CGCTGTAGAC	C	T	40	PASS	NA	GT	0	0	0	0	1	0	0	0	0	0	0	0	0	0	0	0	0	0	0	0	0	0	0	1	0	1	1	0	0	0	1
CARB007_contig_28
	39467	GGGAAACAGG.CATGAAGCAG	C	G	40	PASS	NA	GT	0	1	0	0	0	0	0	0	0	0	0	0	0	0	0	0	0	1	0	0	0	0	0	0	0	0	0	0	0	0	0
CARB007_contig_28
	51545	TTCTTTAATG.CTGACAATAC	C	T	40	PASS	NA	GT	0	0	0	0	0	0	0	0	0	0	0	0	0	0	0	0	0	0	0	1	0	1	0	0	1	0	0	0	0	0	0
CARB007_contig_28
	55362	AGCGGCGGCT.CGCGATCCGG	C	A	40	PASS	NA	GT	0	0	0	0	0	0	0	0	0	0	0	0	0	0	0	0	0	0	0	0	0	0	0	0	0	0	0	0	0	0	1
CARB007_contig_28
	63282	GCTCTCACGC.TGGCAGGATG	T	A	40	PASS	NA	GT	0	0	0	0	1	0	0	0	0	0	0	0	0	0	0	0	0	0	0	0	0	0	0	0	0	0	0	0	0	0	0
CARB007_contig_28
	78290	CGGCGTTGAT.CACCAGCGCA	C	A	40	PASS	NA	GT	0	0	0	0	0	1	1	1	1	1	0	0	0	1	1	0	1	0	0	0	0	0	1	0	0	0	0	0	0	0	0
CARB007_contig_22
	18860	AGCAAATGAT.GTCCCACCCG	G	A	40	PASS	NA	GT	0	1	0	0	0	0	0	0	0	0	0	0	0	0	0	0	0	1	0	0	0	0	0	0	0	0	0	0	0	0	0
CARB007_contig_22
	43567	CTGCCAGCCG.TACAGGCCGC	T	N	40	N	NA	GT	0	0	0	0	0	0	0	0	0	0	0	0	0	0	0	0	0	0	0	0	0	0	0	0	0	0	1	0	0	0	0
CARB007_contig_22
	82709	GTCTTCTCCA.CCAGCGCCTT	C	A	40	PASS	NA	GT	0	1	0	0	0	0	0	0	0	0	0	0	0	0	0	0	0	1	0	0	0	0	0	0	0	0	0	0	0	0	0
CARB007_contig_49
	8665	ATGAGATAAG.CAAGGCTATT	C	T	40	PASS	NA	GT	0	0	0	1	0	0	0	0	0	0	0	0	0	0	0	0	0	0	0	0	0	0	0	0	0	0	0	0	0	0	0
CARB007_contig_49
	28088	TAACGCGCTT.CCTGATCCTG	C	T	40	PASS	NA	GT	0	0	0	0	0	0	0	0	0	0	0	0	0	0	0	0	0	0	0	0	0	0	0	0	0	0	0	0	0	1	0
CARB007_contig_49
	35957	CCAACCGCCA.GCAGCGTTAC	G	C	40	PASS	NA	GT	0	0	0	0	0	0	0	0	0	0	0	0	0	0	0	0	0	0	0	1	0	0	0	0	0	0	0	0	0	0	0
CARB007_contig_49
	61780	AAACAGGCGG.TTTTCCCCGC	T	G	40	PASS	NA	GT	0	1	1	1	1	1	1	1	1	1	0	1	1	1	1	1	1	1	1	1	1	1	1	1	1	1	1	1	1	1	1
CARB007_contig_49
	74813	GCGATTAACC.TTCCTGAGCT	T	A	40	PASS	NA	GT	0	0	0	0	0	0	0	1	1	1	0	0	0	0	1	0	0	0	0	0	0	0	0	0	0	0	0	0	0	0	0
CARB007_contig_49
	90267	TCGGCGGGAT.GGTGAGCGGC	G	A	40	PASS	NA	GT	0	1	0	0	0	0	0	0	0	0	0	0	0	0	0	0	0	0	0	0	0	0	0	0	0	0	0	0	0	0	0
CARB007_contig_49
	90643	GGCACCACGC.ACAGCACGCC	A	T	40	PASS	NA	GT	0	1	0	0	0	0	0	0	0	0	0	0	0	0	0	0	0	1	0	0	0	0	0	0	0	0	0	0	0	0	0
CARB007_contig_53
	54362	CTCCTGACTG.AACGGGCTAA	A	C	40	PASS	NA	GT	0	1	0	0	0	0	0	0	0	0	0	0	0	0	0	0	0	1	0	0	0	0	0	0	0	0	0	0	0	0	0
CARB007_contig_53
	54363	TCCTGACTGA.ACGGGCTAAA	A	T	40	PASS	NA	GT	0	1	0	0	0	0	0	0	0	0	0	0	0	0	0	0	0	1	0	0	0	0	0	0	0	0	0	0	0	0	0
CARB007_contig_53
	73719	CAGCGGGTCC.AGGAGGCGAA	A	T	40	PASS	NA	GT	0	0	0	0	1	0	0	0	0	0	0	0	0	0	0	0	0	0	0	0	0	0	0	0	0	0	0	0	0	0	1
CARB007_contig_53
	77450	TGGCCAGCAT.CAGCGTAATA	C	T	40	PASS	NA	GT	0	0	0	0	1	0	0	0	0	0	0	0	0	0	0	0	0	0	0	0	0	0	0	1	0	1	1	0	0	0	1
CARB007_contig_34
	53331	CACAACGAAT.CGCTGTTCCA	C	A	40	PASS	NA	GT	0	0	0	0	0	0	0	0	0	0	0	0	0	0	0	0	0	0	0	0	0	0	0	0	0	0	0	0	0	1	0
CARB007_contig_38
	4193	TACATTAGCG.CCCGTTCCCG	C	T	40	PASS	NA	GT	0	0	0	0	0	0	0	0	0	0	0	0	0	0	0	0	0	0	0	1	0	0	0	0	0	0	0	0	0	0	0
CARB007_contig_38
	7643	TCAATCCCCC.CCTCACCGCC	C	T	40	PASS	NA	GT	0	0	0	0	0	0	0	0	0	0	0	0	0	0	0	0	0	0	0	0	0	0	0	0	0	0	1	0	0	0	0
CARB007_contig_38
	7658	CCGCCATATT.CGAGATGAGA	C	T	40	PASS	NA	GT	0	0	0	0	0	0	0	0	0	0	0	0	0	0	0	0	0	0	0	0	0	0	0	0	0	0	1	0	0	0	0
CARB007_contig_38
	7659	CGCCATATTC.GAGATGAGAG	G	T	40	PASS	NA	GT	0	0	0	0	0	0	0	0	0	0	0	0	0	0	0	0	0	0	0	0	0	0	0	0	0	0	1	0	0	0	0
CARB007_contig_38
	7663	ATATTCGAGA.TGAGAGCCTG	T	G	40	PASS	NA	GT	0	0	0	0	0	0	0	0	0	0	0	0	0	0	0	0	0	0	0	0	0	0	0	0	0	0	1	0	0	0	0
CARB007_contig_38
	7664	TATTCGAGAT.GAGAGCCTGT	G	A	40	PASS	NA	GT	0	0	0	0	0	0	0	0	0	0	0	0	0	0	0	0	0	0	0	0	0	0	0	0	0	0	1	0	0	0	0
CARB007_contig_38
	7670	AGATGAGAGC.CTGTACGCAA	C	T	40	PASS	NA	GT	0	0	0	0	0	0	0	0	0	0	0	0	0	0	0	0	0	0	0	0	0	0	0	0	0	0	1	0	0	0	0
CARB007_contig_38
	7671	GATGAGAGCC.TGTACGCAAG	T	C	40	PASS	NA	GT	0	0	0	0	0	0	0	0	0	0	0	0	0	0	0	0	0	0	0	0	0	0	0	0	0	0	1	0	0	0	0
CARB007_contig_38
	22668	GACCAGCGCT.TTCAGATCCC	T	G	40	PASS	NA	GT	0	0	0	0	0	0	0	0	0	0	0	0	0	0	0	0	0	0	0	0	0	0	0	0	1	0	0	0	0	0	0
CARB007_contig_38
	22768	GACACCTCCA.GCTTCAGGCG	G	A	40	PASS	NA	GT	0	0	0	0	0	0	0	0	0	0	0	0	0	0	0	0	0	0	0	0	0	0	0	0	1	0	0	0	0	0	0
CARB007_contig_46
	27994	GGACACGTGG.CGCCAGAGGC	C	T	40	PASS	NA	GT	0	0	0	0	0	0	0	0	0	0	0	0	0	0	0	0	0	0	0	0	0	0	0	1	0	1	1	0	0	0	0
CARB007_contig_7
	1570	CGCTGGCTTC.CGCCGCCGCC	C	A	40	PASS	NA	GT	0	0	0	0	0	0	0	0	0	0	0	0	0	0	0	0	0	0	0	0	0	0	0	0	0	0	0	0	0	1	0
CARB007_contig_7
	48727	CCATCCTTGT.CCAAAAATTG	C	G	40	PASS	NA	GT	0	0	0	0	0	0	0	0	0	0	0	0	0	0	0	0	0	0	0	0	0	0	0	0	0	0	0	1	0	0	0
CARB007_contig_7
	48807	TCATGCGAGA.GCGCAGCAAA	G	A	40	PASS	NA	GT	0	0	0	0	0	0	1	0	0	0	0	0	0	0	0	0	0	0	0	0	0	0	0	0	0	0	0	0	0	0	0
CARB007_contig_7
	79194	GCTCGCCAGC.ACCCTGGAGC	A	C	40	PASS	NA	GT	0	0	0	0	0	0	0	0	0	0	0	0	0	0	0	0	0	0	0	1	0	0	0	0	0	0	0	0	0	0	0
CARB007_contig_7
	85762	ATGATGAAAA.TCAGTGCTGT	T	N	40	N	NA	GT	0	0	0	0	0	0	0	0	0	0	0	0	0	0	0	0	1	0	0	0	0	0	0	0	0	0	0	0	0	0	0
CARB007_contig_57
	67976	AAGCGTCAGG.TAGTTGCGTT	T	N	40	N	NA	GT	0	0	0	0	0	0	0	1	0	0	0	0	0	0	0	0	0	0	0	0	0	0	0	0	0	0	0	0	0	0	0
CARB007_contig_11
	3519	GTTGGGCAAG.GTGTTGTTGA	G	C	40	PASS	NA	GT	0	0	0	0	0	0	0	0	0	0	0	0	0	0	0	0	0	0	0	0	0	0	0	0	0	0	0	0	0	1	0
CARB007_contig_11
	19316	TATGGTGCCT.GGACAAGTTC	G	A	40	PASS	NA	GT	0	0	0	0	0	0	0	0	0	0	0	0	0	0	0	0	0	0	0	0	0	0	0	0	1	0	0	0	0	0	0
CARB007_contig_11
	45675	CCATTGCGGC.GCTGCCGCTG	G	T	40	PASS	NA	GT	0	0	0	0	0	0	1	0	0	0	0	0	0	0	0	0	0	0	0	0	0	0	0	0	0	0	0	0	0	0	0
CARB007_contig_11
	56728	TAATCGGTAC.TCCTCAACCC	T	A	40	PASS	NA	GT	0	0	0	0	0	0	0	0	0	1	0	0	0	0	0	0	0	0	0	0	0	0	0	0	0	0	0	0	0	0	0
CARB007_contig_11
	68515	TCGGTATTTC.ACGCCTGCTG	A	T	40	PASS	NA	GT	0	0	0	0	0	0	0	1	1	1	0	0	0	0	0	0	0	0	0	0	0	0	0	0	0	0	0	0	0	0	0
CARB007_contig_11
	80831	GACAGCATTT.ATATCCCGAT	A	G	40	PASS	NA	GT	0	0	0	0	0	0	0	0	0	0	0	0	0	0	0	0	0	0	0	1	0	0	0	0	0	0	0	0	0	0	0
CARB007_contig_51
	1432	GCGACATAGT.CGGGCGAGGC	C	A	40	PASS	NA	GT	0	1	0	0	0	0	0	0	0	0	0	0	0	0	0	0	0	0	0	0	0	0	0	0	0	0	0	0	0	0	0
CARB007_contig_51
	50576	ATATCAATAG.CTTACTAAAT	C	A	40	PASS	NA	GT	0	0	0	1	0	0	0	0	0	0	0	0	0	0	0	0	0	0	0	0	0	0	0	0	0	0	0	0	0	0	0
CARB007_contig_51
	53126	GCCTTTTCGC.GGAACCGTCA	G	T	40	PASS	NA	GT	0	1	0	0	0	0	0	0	0	0	0	0	0	0	0	0	0	1	0	0	0	0	0	0	0	0	0	0	0	0	0
CARB007_contig_51
	62660	TCTTTGGCGG.CAATGCCCAT	C	T	40	PASS	NA	GT	0	0	0	0	0	0	0	0	0	0	0	0	0	0	0	0	1	0	0	0	0	0	0	0	0	0	0	0	0	0	0
CARB007_contig_48
	207	GAAGGTGTGG.AAAATAATGA	A	G	40	PASS	NA	GT	0	0	0	0	1	0	0	0	0	0	0	0	0	0	0	0	0	0	0	0	0	0	0	0	0	0	0	0	0	0	0
CARB007_contig_3
	1929	GTTTCTGGAA.TTTTCCGAAA	T	A	40	PASS	NA	GT	0	0	0	0	0	0	0	0	0	0	0	0	0	0	0	0	0	0	0	0	0	0	0	0	1	0	0	0	0	0	0
CARB007_contig_3
	29303	GTGCCCGCTG.GTGACCCGCA	G	A	40	PASS	NA	GT	0	0	0	0	0	0	0	0	0	0	0	0	0	0	0	0	0	0	0	0	0	0	0	0	0	0	0	0	1	0	0
CARB007_contig_3
	35095	GCTTAACTAA.GTGCAAGAAT	G	A	40	PASS	NA	GT	0	0	1	0	0	0	0	0	0	0	0	0	0	0	0	0	0	0	0	0	0	0	0	0	0	0	0	0	0	0	0
CARB007_contig_3
	35383	CCTGCAGCGG.ATCTTCAAAG	A	T	40	PASS	NA	GT	0	1	0	0	0	0	0	0	0	0	0	0	0	0	0	0	0	0	0	0	0	0	0	0	0	0	0	0	0	0	0
CARB007_contig_3
	63714	TGTTCGTTGC.CGAGCCTTCG	C	A	40	PASS	NA	GT	0	0	0	0	0	0	0	1	1	1	0	0	0	0	1	0	0	0	0	0	0	0	0	0	0	0	0	0	0	0	0
CARB007_contig_3
	65298	AACGAGCCCA.GCGGGCTCGT	G	A	40	PASS	NA	GT	0	0	0	0	0	0	0	0	0	0	0	0	0	0	0	0	1	0	0	0	0	0	0	0	0	0	0	0	0	0	0
CARB007_contig_62
	8111	TCGGCGGTTT.CGCGCTCNNC	C	T	40	ALN	NA	GT	0	0	0	0	0	1	0	0	1	0	0	0	0	0	0	0	0	0	0	0	0	0	0	0	0	1	0	0	0	0	0
CARB007_contig_62
	8126	TCNNCGCCAT.CACCCGGCTG	C	N	40	N:ALN	NA	GT	0	0	0	0	0	0	0	0	0	0	0	0	0	1	0	0	0	0	0	0	0	0	0	0	0	1	0	0	0	0	0
CARB007_contig_62
	8127	CNNCGCCATC.ACCCGGCTGG	A	C,N	40	N:ALN	NA	GT	0	0	0	0	0	0	0	0	0	0	1	0	0	2	0	0	0	0	0	0	0	0	0	0	0	2	0	1	0	0	0
CARB007_contig_62
	8128	NNCGCCATCA.CCCGGCTGGC	C	N	40	N:ALN	NA	GT	0	0	0	0	0	0	0	0	0	0	0	0	0	0	0	0	0	0	0	0	0	0	0	0	0	1	0	0	0	0	0
CARB007_contig_62
	8129	NCGCCATCAC.CCGGCTGGCC	C	N	40	N:ALN	NA	GT	0	0	0	0	0	0	0	0	0	0	0	0	0	0	0	0	0	0	0	0	0	0	0	0	0	1	0	0	0	0	0
CARB007_contig_62
	8130	CGCCATCACC.CGGCTGGCCG	C	N	40	N:ALN	NA	GT	0	0	0	0	0	0	0	0	0	0	0	0	0	0	0	0	0	0	0	0	0	0	0	0	0	1	0	0	0	0	0
CARB007_contig_62
	8131	GCCATCACCC.GGCTGGCCGC	G	N	40	N:ALN	NA	GT	0	0	0	0	0	0	0	0	0	0	0	0	0	0	0	0	0	0	0	0	0	0	0	0	0	1	0	0	0	0	0
CARB007_contig_62
	8132	CCATCACCCG.GCTGGCCGCC	G	N	40	N:ALN	NA	GT	0	0	0	0	0	0	0	0	0	0	0	0	0	0	0	0	0	0	0	0	0	0	0	0	0	1	0	0	0	0	0
CARB007_contig_62
	8133	CATCACCCGG.CTGGCCGCCG	C	N	40	N:ALN	NA	GT	0	0	0	0	0	0	0	0	0	0	0	0	0	0	0	0	0	0	0	0	0	0	0	0	0	1	0	0	0	0	0
CARB007_contig_62
	8134	ATCACCCGGC.TGGCCGCCGC	T	N	40	N:ALN	NA	GT	0	0	0	0	0	0	0	0	0	0	0	0	0	0	0	0	0	0	0	0	0	0	0	0	0	1	0	0	0	0	0
CARB007_contig_62
	8135	TCACCCGGCT.GGCCGCCGCC	G	N	40	N:ALN	NA	GT	0	0	0	0	0	0	0	0	0	0	0	0	0	0	0	0	0	0	0	0	0	0	0	0	0	1	0	0	0	0	0
CARB007_contig_62
	8136	CACCCGGCTG.GCCGCCGCCT	G	N	40	N:ALN	NA	GT	0	0	0	0	0	0	0	0	0	0	0	0	0	0	0	0	0	0	0	0	0	0	0	0	0	1	0	0	0	0	0
CARB007_contig_62
	8137	ACCCGGCTGG.CCGCCGCCTC	C	N	40	N:ALN	NA	GT	0	0	0	0	0	0	0	0	0	0	0	0	0	0	0	0	0	0	0	0	0	0	0	0	0	1	0	0	0	0	0
CARB007_contig_62
	8138	CCCGGCTGGC.CGCCGCCTCT	C	N	40	N:ALN	NA	GT	0	0	0	0	0	0	0	0	0	0	0	0	0	0	0	0	0	0	0	0	0	0	0	0	0	1	0	0	0	0	0
CARB007_contig_62
	9548	CATAAACACC.ACGCGGTCGC	A	T	40	PASS	NA	GT	0	0	0	0	0	1	1	1	1	1	0	0	0	1	1	0	1	0	0	0	0	0	1	0	0	0	0	0	0	0	0
CARB007_contig_62
	11045	CCGCTGCAGC.GCCGGGGGCA	G	T	40	PASS	NA	GT	0	0	0	0	0	0	0	0	0	0	0	0	0	0	1	0	0	0	0	0	0	0	0	0	0	0	0	0	0	0	0
CARB007_contig_62
	30789	AAAACGACAG.GCCCAGCTGC	G	A	40	PASS	NA	GT	0	0	0	1	0	0	0	0	0	0	0	0	0	0	0	0	0	0	0	0	0	0	0	0	0	0	0	0	0	0	0
CARB007_contig_62
	55753	AGAGCCCGGG.CGGTTTTGGC	C	T	40	PASS	NA	GT	0	1	0	0	0	0	0	0	0	0	0	0	0	0	0	0	0	0	0	0	0	0	0	0	0	0	0	0	0	0	0
CARB007_contig_62
	63975	GCAGCGTGCG.AAACCAGCGC	A	N	40	N	NA	GT	0	0	0	0	0	0	0	0	0	0	0	0	0	0	0	0	0	0	0	1	0	0	0	0	0	0	0	0	0	0	0
CARB007_contig_19
	46906	GCTCGATATG.GAAGGTTTTA	G	A	40	PASS	NA	GT	0	0	0	0	0	0	0	0	0	0	0	0	0	0	0	0	0	0	0	0	0	0	0	0	1	0	0	0	0	0	0
CARB007_contig_19
	47568	CTTCGCCATC.TTCTGGCTCA	T	A	40	PASS	NA	GT	0	0	0	0	0	0	0	0	0	0	0	0	0	0	0	0	0	0	0	0	0	0	0	0	1	0	0	0	0	0	0
CARB007_contig_42
	3330	TGCCATACGT.CGCTCCGTGA	C	A	40	PASS	NA	GT	0	1	0	0	0	0	0	0	0	0	0	0	0	0	0	0	0	0	0	0	0	0	0	0	0	0	0	0	0	0	0
CARB007_contig_42
	5456	CCGGCCAGAT.AGACCGAGAA	A	T	40	PASS	NA	GT	0	0	0	0	0	0	0	0	0	0	0	0	0	0	0	0	1	0	0	0	0	0	1	0	0	0	0	0	0	0	0
CARB007_contig_44
	6430	CGCTGCTGCA.GGATATCCGC	G	N	40	N	NA	GT	0	0	0	0	0	0	0	0	0	0	0	0	0	0	0	0	0	0	0	0	0	0	0	0	0	0	1	0	0	0	0
CARB007_contig_44
	12193	GCCAGGTGAA.ACCCCTGCTG	A	N	40	N	NA	GT	0	0	0	0	0	0	0	0	0	0	0	0	0	0	0	0	0	0	0	0	0	0	0	0	0	0	1	0	0	0	0
CARB007_contig_44
	25273	TCTGGTTGGT.GTATACCGAT	G	A	40	PASS	NA	GT	0	0	0	0	0	0	0	0	0	0	1	0	0	0	0	0	0	0	0	0	0	0	0	0	0	0	0	0	0	0	0
CARB007_contig_44
	31179	CATATGCGGA.TCGCAGTTCA	T	A	40	PASS	NA	GT	0	0	0	0	0	0	0	0	0	0	0	0	0	0	0	0	0	0	0	1	0	0	0	0	0	0	0	0	0	0	0
CARB007_contig_56
	1388	GCTTTATCCG.CTCGGCTGAC	C	T	40	PASS	NA	GT	0	0	0	0	1	0	0	0	0	0	0	0	0	0	0	0	0	0	0	0	0	0	0	0	0	0	0	0	0	0	1
CARB007_contig_56
	2469	GCAGGGATTC.GGTCAGACCC	G	N	40	N	NA	GT	0	0	0	0	0	0	0	0	0	0	1	0	0	0	0	0	0	0	0	0	0	0	0	0	0	0	0	0	0	0	0
CARB007_contig_56
	3261	GCTCTCAAAT.ACCACCGCCG	A	N	40	N	NA	GT	0	0	0	0	0	0	0	0	0	0	1	0	0	0	0	0	0	0	0	0	0	0	0	0	0	0	0	0	0	0	0
CARB007_contig_56
	8997	CTGCTGCGGG.ACAAAGGCTA	A	G	40	PASS	NA	GT	0	0	0	0	0	0	0	1	1	1	0	0	0	1	1	0	1	0	0	0	0	0	1	0	0	0	0	0	0	0	0
CARB007_contig_56
	24040	CGAGACCAGC.ACCCCATAAG	A	C	40	PASS	NA	GT	0	0	0	0	0	0	0	0	0	0	0	0	0	0	0	0	0	0	0	0	0	0	0	0	0	0	0	1	0	0	0
CARB007_contig_56
	47379	CGGTTACCGC.GGCAACAAAG	G	A	40	PASS	NA	GT	0	0	0	0	0	0	0	0	0	0	0	0	0	0	0	0	0	0	0	1	0	0	0	0	0	0	0	0	0	0	0
CARB007_contig_56
	49911	ATCTGCGGAA.TTAGCCCGGC	T	A	40	PASS	NA	GT	0	0	0	0	0	0	0	0	0	0	0	0	0	0	0	0	0	0	0	0	0	0	0	0	0	1	0	0	0	0	0
CARB007_contig_4
	36151	CTTCATTAGC.AAAACGGCTT	A	C	40	PASS	NA	GT	0	0	1	0	0	0	0	0	0	0	0	0	0	0	0	0	0	0	0	0	0	0	0	0	0	0	0	0	0	0	0
CARB007_contig_35
	34585	GAGACCTTGC.AGAGACTGCT	A	T	40	PASS	NA	GT	0	0	0	0	0	0	0	0	0	0	0	0	0	0	1	0	0	0	0	0	0	0	0	0	0	0	0	0	0	0	0
CARB007_contig_35
	39162	TCCTGCTCCT.CCGGCGGCGG	C	T	40	PASS	NA	GT	0	0	0	0	0	0	0	0	0	0	0	0	0	0	0	0	0	0	0	0	0	0	0	0	0	0	0	1	0	0	0
CARB007_contig_67
	564	AAGTGAAACG.CCGTAGCGCC	C	T	40	PASS	NA	GT	0	1	1	0	0	1	0	1	1	0	0	1	1	1	1	1	0	1	1	0	1	0	0	1	1	0	0	0	1	1	1
CARB007_contig_37
	1733	ATTTCACAAC.GCCGCGCCGA	G	T	40	PASS	NA	GT	0	1	0	0	0	0	0	0	0	0	0	0	0	0	0	0	0	1	0	0	0	0	0	0	0	0	0	0	0	0	0
CARB007_contig_37
	36622	TGTCGATGAT.TATGACCGTT	T	G	40	PASS	NA	GT	0	0	0	0	0	0	0	0	0	0	0	0	0	0	0	0	0	0	0	0	0	0	0	1	0	1	1	0	0	0	0
CARB007_contig_24
	10337	TATTATGCCG.CTGACCTCGC	C	T	40	PASS	NA	GT	0	0	0	0	0	0	1	0	0	0	0	0	0	0	0	0	0	0	0	0	0	0	0	0	0	0	0	0	0	0	0
CARB007_contig_24
	13438	ATCGATCAAT.CTGCCACGAT	C	T	40	PASS	NA	GT	0	0	1	0	0	0	0	0	0	0	0	0	0	0	0	0	0	0	0	0	0	0	0	0	0	0	0	1	1	0	0
CARB007_contig_24
	30181	GCTGACCGTG.CGATAACTCG	C	A	40	PASS	NA	GT	0	0	0	0	0	0	0	0	0	0	0	0	0	0	0	0	1	0	0	0	0	0	1	0	0	0	0	0	0	0	0
CARB007_contig_24
	30479	CTTCGTCGGG.GTGGTCTGGC	G	A	40	PASS	NA	GT	0	0	0	0	0	0	0	0	0	0	0	0	0	0	0	0	1	0	0	0	0	0	1	0	0	0	0	0	0	0	0
CARB007_contig_24
	32143	GCAGGATATC.GGCATGATTT	G	T	40	PASS	NA	GT	0	0	0	0	0	0	0	0	0	0	0	0	0	0	0	0	1	0	0	0	0	0	1	0	0	0	0	0	0	0	0
CARB007_contig_52
	15820	CGCTGTCGAA.GGCGCGGCGG	G	T	40	PASS	NA	GT	0	0	0	0	0	0	0	1	1	0	0	0	0	0	0	0	0	0	0	0	0	0	0	0	0	0	0	0	0	0	0
CARB007_contig_52
	20412	AGCCCGGCCT.GGCGGATAGC	G	T	40	PASS	NA	GT	0	0	0	0	0	0	0	0	0	0	0	0	0	0	0	0	0	0	0	0	0	0	0	0	0	0	0	0	0	1	0
CARB007_contig_41
	5008	TGAAGAGCAG.CTGGTATTAA	C	T	40	PASS	NA	GT	0	0	0	0	0	0	0	1	1	1	0	0	0	0	1	0	0	0	0	0	0	0	0	0	0	0	0	0	0	0	0
CARB007_contig_41
	26772	TAGGTATCCA.GGTGGCCAGC	G	A	40	PASS	NA	GT	0	0	1	0	0	0	0	1	0	1	1	1	1	1	1	1	0	0	1	1	1	0	0	0	1	1	1	0	1	0	0
CARB007_contig_73
	15180	GCCAGCGTTC.CCTGCGGGGT	C	T	40	PASS	NA	GT	0	0	0	0	0	0	0	0	0	0	0	0	0	0	0	0	0	0	0	0	0	0	0	0	0	0	0	0	1	0	0
CARB007_contig_60
	7536	AATTCATTGA.GCTGATCGAC	G	T	40	PASS	NA	GT	0	0	0	0	0	0	0	0	0	0	0	0	0	0	0	0	0	0	0	0	0	0	0	0	0	0	0	1	0	0	0
CARB007_contig_60
	9560	TGAAAGAACA.GTTAGACCTC	G	T	40	PASS	NA	GT	0	0	0	0	0	0	0	0	0	0	1	0	0	0	0	0	0	0	0	0	0	0	0	0	0	0	0	0	0	0	0
CARB007_contig_60
	13606	TGACTATTTC.TCTGAGTTTT	T	A	40	PASS	NA	GT	0	1	1	1	1	1	1	1	1	1	1	1	1	1	1	1	1	1	1	1	1	1	1	1	1	1	1	1	1	1	1
CARB007_contig_45
	1603	GTGCAGGCCG.TTGTGATTGT	T	N	40	N	NA	GT	0	0	0	0	0	0	1	0	0	0	0	0	0	0	0	0	0	0	0	0	0	0	0	0	0	0	0	0	0	0	0
CARB007_contig_45
	12974	CGGCGGAGCT.TATCGCCATT	T	N	40	N	NA	GT	0	0	0	0	0	0	1	0	0	0	0	0	0	0	0	0	0	0	0	0	0	0	0	0	0	0	0	0	0	0	0
CARB007_contig_71
	13685	CCGCACGCGC.CAGGTGAAAA	C	T	40	PASS	NA	GT	0	0	0	0	0	0	0	0	0	0	0	0	0	0	0	0	0	0	0	0	0	0	0	0	1	0	0	0	0	0	0
CARB007_contig_85
	3866	CCATGAAGGG.TCAGTCGGTT	T	C	40	PASS	NA	GT	0	0	0	0	0	0	1	0	0	0	0	0	0	0	0	0	0	0	0	0	0	0	0	0	0	0	0	0	0	0	0
CARB007_contig_54
	2672	GACATCTACG.ACAGCCGCTA	A	G	40	REC	NA	GT	0	0	0	0	0	0	0	1	1	0	0	0	0	0	0	0	0	0	0	0	0	0	0	0	0	0	0	0	0	0	0
CARB007_contig_72
	8614	GCGTTAATGA.GAGCCTTTAC	G	A	40	PASS	NA	GT	0	0	0	0	0	0	0	0	0	0	0	0	0	0	0	0	0	0	0	0	0	0	0	0	0	0	0	1	0	0	0
CARB007_contig_70
	6324	GTATCGGGCC.TCGATGCGCT	T	A	40	PASS	NA	GT	0	0	0	0	0	0	0	0	0	0	0	0	0	0	0	0	1	0	0	0	0	0	1	0	0	0	0	0	0	0	0
CARB007_contig_78
	4413	TCAGTTGGTT.GCAAAACAAT	G	T	40	PASS	NA	GT	0	1	0	0	0	0	0	0	0	0	0	0	0	0	0	0	0	0	0	0	0	0	0	0	0	0	0	0	0	0	0
CARB007_contig_43
	106	TTCAGGCGGG.ATTCATACAG	A	G	40	PASS	NA	GT	0	0	0	0	0	1	1	1	1	0	1	1	0	1	1	1	0	1	1	1	0	1	1	0	0	1	0	0	0	0	0
CARB007_contig_84
	2918	GCCAATTCCA.TTACGCTTAT	T	N	40	N	NA	GT	0	0	0	0	0	0	1	0	0	0	0	0	0	0	0	0	0	0	0	0	0	0	0	0	0	0	0	0	0	0	0
CARB007_contig_84
	5858	GACATCTTTC.GGCAGCGCCA	G	N	40	N	NA	GT	0	0	0	0	0	0	1	0	0	0	0	0	0	0	0	0	0	0	0	0	0	0	0	0	0	0	0	0	0	0	0
CARB007_contig_93
	4607	GGGCGAGGGN.NGGCGCGCAT	N	T	40	PASS	NA	GT	0	1	1	1	1	1	1	1	1	1	1	1	1	1	1	1	1	1	1	1	1	1	1	1	1	1	1	1	1	1	1
CARB007_contig_64
	838	AGGTAAAGTC.AATGAGCTTG	A	G	40	PASS	NA	GT	0	0	0	0	0	1	1	1	1	1	0	0	0	1	1	0	1	0	0	0	0	0	1	0	0	0	0	0	0	0	0
CARB007_contig_87
	3663	GGGTCAGCCG.GGCGAGCTCT	G	A	40	PASS	NA	GT	0	0	1	0	0	0	0	0	0	0	0	0	0	0	0	0	0	0	0	0	0	0	0	0	0	0	0	0	0	0	0
CARB007_contig_2
	1369	CCGAACGACT.NNCATGGTAA	N	A	40	PASS	NA	GT	0	1	1	1	1	1	1	1	1	1	1	1	1	1	1	1	1	1	1	1	1	1	1	1	1	1	1	1	1	1	1
CARB007_contig_61
	1929	CCGAAGATGA.GTTCACGAGG	G	A	40	PASS	NA	GT	0	0	0	1	0	1	1	0	0	0	0	1	1	0	0	0	0	0	1	0	0	0	1	1	0	0	0	1	0	1	0
CARB007_contig_58
	543	AAGGCACCAA.AGCATCTCTG	A	T	40	PASS	NA	GT	0	0	0	0	0	0	0	0	0	0	0	0	0	0	0	0	0	0	0	0	0	0	0	1	0	0	0	0	0	0	0
CARB007_contig_58
	544	AGGCACCAAA.GCATCTCTGC	G	C	40	PASS	NA	GT	0	0	0	0	0	0	0	0	0	0	0	0	0	0	0	0	0	0	0	0	0	0	0	1	0	0	0	0	0	0	0
CARB007_contig_58
	553	AGCATCTCTG.CTAAGTTCTG	C	G	40	PASS	NA	GT	0	0	0	0	0	0	0	0	0	0	0	0	0	0	0	0	0	0	0	0	0	0	0	1	0	0	0	0	0	0	0
CARB007_contig_58
	554	GCATCTCTGC.TAAGTTCTGT	T	A	40	PASS	NA	GT	0	0	0	0	0	0	0	0	0	0	0	0	0	0	0	0	0	0	0	0	0	0	0	1	0	0	0	0	0	0	0
CARB007_contig_58
	1089	CGTCAATCGA.CAAGGTTATT	C	T	40	PASS	NA	GT	0	0	0	0	0	0	0	0	0	0	0	0	0	0	0	1	0	1	0	0	0	0	0	0	0	0	0	0	0	0	0
CARB007_contig_58
	1090	GTCAATCGAC.AAGGTTATTA	A	G	40	PASS	NA	GT	0	0	0	0	0	0	0	0	0	0	0	0	0	0	0	1	0	1	0	0	0	0	0	0	0	0	0	0	0	0	0
CARB007_contig_58
	1104	TTATTAACCT.TATCGCCTTC	T	C	40	PASS	NA	GT	0	0	0	0	0	0	0	0	0	0	0	0	0	0	0	1	0	1	0	0	0	0	0	0	0	0	0	0	0	0	0
CARB007_contig_58
	1106	ATTAACCTTA.TCGCCTTCCT	T	C	40	PASS	NA	GT	0	0	0	0	0	0	0	0	0	0	0	0	0	0	0	1	0	1	0	0	0	0	0	0	0	0	0	0	0	0	0
CARB007_contig_58
	1380	GTCTTGCGAC.GTTATGCGGT	G	A	40	PASS	NA	GT	0	0	0	0	0	0	0	0	0	0	0	0	0	1	0	0	0	0	0	0	0	0	0	0	0	0	0	0	0	0	0
CARB007_contig_50
	333	TTGAGCCGGT.ACCGCAGGCG	A	G	40	PASS	NA	GT	0	0	0	1	0	0	1	0	0	0	0	0	0	1	0	0	0	0	0	0	0	0	0	0	0	0	1	0	0	0	0
CARB007_contig_50
	423	GCAAAGCCTT.TGTGGTCAAA	T	C	40	PASS	NA	GT	0	0	0	1	0	0	1	0	0	0	0	0	0	1	0	0	0	0	0	0	0	0	0	0	0	0	1	0	0	0	0
CARB007_contig_50
	432	TTGTGGTCAA.AGTCAGCGAC	A	G	40	PASS	NA	GT	0	0	0	1	0	0	1	0	0	0	0	0	0	1	0	0	0	0	0	0	0	0	0	0	0	0	1	0	0	0	0
CARB007_contig_50
	471	TGACGGCGGC.TGCTCCTGCT	T	C	40	PASS	NA	GT	0	0	0	1	0	0	1	0	0	0	0	0	0	1	0	0	0	0	0	0	0	0	0	0	0	0	1	0	0	0	0
CARB007_contig_50
	472	GACGGCGGCT.GCTCCTGCTC	G	A	40	PASS	NA	GT	0	0	0	1	0	0	1	0	0	0	0	0	0	1	0	0	0	0	0	0	0	0	0	0	0	0	1	0	0	0	0
CARB007_contig_50
	474	CGGCGGCTGC.TCCTGCTCCT	T	C	40	PASS	NA	GT	0	0	0	1	0	0	1	0	0	0	0	0	0	1	0	0	0	0	0	0	0	0	0	0	0	0	1	0	0	0	0
CARB007_contig_50
	477	CGGCTGCTCC.TGCTCCTGCC	T	G	40	PASS	NA	GT	0	0	0	1	0	0	1	0	0	0	0	0	0	1	0	0	0	0	0	0	0	0	0	0	0	0	1	0	0	0	0
CARB007_contig_50
	478	GGCTGCTCCT.GCTCCTGCCT	G	T	40	PASS	NA	GT	0	0	0	1	0	0	1	0	0	0	0	0	0	1	0	0	0	0	0	0	0	0	0	0	0	0	1	0	0	0	0
CARB007_contig_50
	489	CTCCTGCCTC.TGCACCCGCC	T	C	40	PASS	NA	GT	0	0	0	1	0	0	1	0	0	0	0	0	0	1	0	0	0	0	0	0	0	0	0	0	0	0	1	0	0	0	0
CARB007_contig_50
	495	CCTCTGCACC.CGCCGCTGCC	C	G	40	PASS	NA	GT	0	0	0	1	0	0	1	0	0	0	0	0	0	1	0	0	0	0	0	0	0	0	0	0	0	0	1	0	0	0	0
CARB007_contig_50
	497	TCTGCACCCG.CCGCTGCCGC	C	T	40	PASS	NA	GT	0	0	0	1	0	0	1	0	0	0	0	0	0	1	0	0	0	0	0	0	0	0	0	0	0	0	1	0	0	0	0
CARB007_contig_50
	498	CTGCACCCGC.CGCTGCCGCC	C	T	40	PASS	NA	GT	0	0	0	1	0	0	1	0	0	0	0	0	0	1	0	0	0	0	0	0	0	0	0	0	0	0	1	0	0	0	0
CARB007_contig_50
	522	CCGGCGCCGG.CACCCCGGTG	C	T	40	PASS	NA	GT	0	0	0	1	0	0	1	0	0	0	0	0	0	1	0	0	0	0	0	0	0	0	0	0	0	0	1	0	0	0	0
CARB007_contig_50
	524	GGCGCCGGCA.CCCCGGTGAC	C	T	40	PASS	NA	GT	0	0	0	1	0	0	1	0	0	0	0	0	0	1	0	0	0	0	0	0	0	0	0	0	0	0	1	0	0	0	0
CARB007_contig_50
	552	TGGCGGGCAC.CATCTGGAAG	C	T	40	PASS	NA	GT	0	0	0	1	0	0	1	0	0	0	0	0	0	1	0	0	0	0	0	0	0	0	0	0	0	0	1	0	0	0	0
CARB007_contig_90
	373	GTCAGCAGGC.GGGCAAAGTC	G	A	40	PASS	NA	GT	0	0	1	0	1	0	0	0	1	1	0	0	0	0	0	0	1	0	0	1	1	0	1	1	1	0	1	1	0	0	0
CARB007_contig_90
	411	AACGCCCACC.TGGGGTGAAA	T	C	40	PASS	NA	GT	0	0	0	0	1	0	0	0	0	1	0	0	0	0	0	0	0	1	0	1	1	0	1	1	0	0	1	0	0	0	0

## Sheet: ST101
Supplementary Data Sheet 2. VCF files for ST101, including SNP, indel, and structural variation calls information generated by Harvest software suuite (parsnp) (Treagen et al. 2014).
##FILTER=<ID=IND,Description="Column contains indel">
##FILTER=<ID=N,Description="Column contains N">
##FILTER=<ID=LCB,Description="LCB smaller than 200bp">
##FILTER=<ID=CID,Description="SNP in aligned 100bp window with < 50% column % ID">
##FILTER=<ID=ALN,Description="SNP in aligned 100b window with > 20 indels">
##FILTER=<ID=REC,Description="PhiPack">
#CHROM	POS	ID	REF	ALT	QUAL	FILTER	INFO	FORMAT	CARB058_A3_ref.fa.ref	CARB077_A2.fa	CARB115_A1.fa
CARB058_contig_4
	405	AAGTGAAACG.TCGTAGCGCC	T	C	40	PASS	NA	GT	0	0	1
CARB058_contig_4
	120249	CCAACGACGG.TGGGGCGGGT	T	G	40	PASS	NA	GT	0	0	1
CARB058_contig_4
	164478	ATACCGGGAA.TGCGGTCTCT	T	G	40	PASS	NA	GT	0	1	1
CARB058_contig_4
	295141	TGAAGCCCAT.ATTCAGGCGG	A	C	40	PASS	NA	GT	0	1	1
CARB058_contig_4
	356025	ACAGCTGGTG.ACGAAGGTAG	A	G	40	PASS	NA	GT	0	1	1
CARB058_contig_4
	357931	GTGACATCGC.GGGCGGAGAC	G	T	40	PASS	NA	GT	0	1	0
CARB058_contig_4
	363274	AAAGGTCACA.ACCACATGCT	A	C	40	PASS	NA	GT	0	1	1
CARB058_contig_4
	464110	GGGGCTGCAG.TGGCTGATCC	T	N	40	N	NA	GT	0	1	0
CARB058_contig_4
	507908	AGACGCCCGC.GCCAATCGCT	G	A	40	PASS	NA	GT	0	1	1
CARB058_contig_4
	510993	GCGCCACAGC.TTGCCGCGCA	T	C	40	PASS	NA	GT	0	1	1
CARB058_contig_4
	513726	GATACGCGGA.GGTCAAAATA	G	C	40	PASS	NA	GT	0	1	1
CARB058_contig_4
	674826	GCTAAAGCGT.AGTTTTCGTC	A	T	40	PASS	NA	GT	0	1	1
CARB058_contig_6
	1516	TCTTCAGGGG.CCGGTTAAAA	C	A	40	PASS	NA	GT	0	1	1
CARB058_contig_6
	47183	GGCGCGTTGT.TCCCGCTGGT	T	G	40	PASS	NA	GT	0	1	0
CARB058_contig_6
	100292	CAATGAGCCT.AGCCGCGCGT	A	G	40	PASS	NA	GT	0	1	1
CARB058_contig_6
	169672	GCAAACCCTC.GCTGCGGAAC	G	C	40	PASS	NA	GT	0	1	0
CARB058_contig_6
	176621	AACGCCAGGC.GGTACAGCAG	G	A	40	PASS	NA	GT	0	1	0
CARB058_contig_6
	178772	TCCAGACGCA.GATCCAACAG	G	C	40	PASS	NA	GT	0	1	0
CARB058_contig_6
	194422	ATTGATAAAG.CCTGAAAATA	C	T	40	PASS	NA	GT	0	1	0
CARB058_contig_6
	228456	TCGGTGTACT.GGAGACCACT	G	C	40	PASS	NA	GT	0	1	1
CARB058_contig_6
	253790	GATTATCTTC.TTTCTCGCAC	T	A	40	PASS	NA	GT	0	1	1
CARB058_contig_6
	354944	TTAAGTCATG.CTTTATTTAT	C	T	40	PASS	NA	GT	0	1	1
CARB058_contig_6
	357852	ATCAAAACAA.CGATAGATAC	C	A	40	PASS	NA	GT	0	1	1
CARB058_contig_6
	402897	ACCAGGGCCG.AAAATAAAGC	A	G	40	PASS	NA	GT	0	1	1
CARB058_contig_6
	488024	TGTCTAACCT.GCTGGAGCAG	G	A	40	PASS	NA	GT	0	1	1
CARB058_contig_6
	496107	AATCACCCGC.TTCTTCTGCG	T	G	40	PASS	NA	GT	0	1	1
CARB058_contig_6
	565605	ACTACACCCT.AAAGCCAATG	A	G	40	PASS	NA	GT	0	1	1
CARB058_contig_6
	575620	TCAGGGTCGC.GCACAGCTTC	G	T	40	PASS	NA	GT	0	1	1
CARB058_contig_6
	586534	TGAAGGCCCA.AGCGGCGGAC	A	G	40	PASS	NA	GT	0	1	1
CARB058_contig_2
	53511	GCGATTGAGC.AGGTGGTAGT	A	T	40	PASS	NA	GT	0	0	1
CARB058_contig_2
	69574	CGCTTTAGCC.CCGGCTGGCT	C	G	40	PASS	NA	GT	0	1	1
CARB058_contig_2
	89205	ATCTCTTCGC.ACAGATCGTC	A	G	40	PASS	NA	GT	0	1	1
CARB058_contig_2
	121638	GGCGCCCAGA.ACCAGCGCTC	A	C	40	PASS	NA	GT	0	1	1
CARB058_contig_2
	135443	CAACTGCAGC.TACCGTCAGT	T	G	40	PASS	NA	GT	0	1	1
CARB058_contig_2
	169653	CAACAGCGCG.CAGTGCGACG	C	T	40	PASS	NA	GT	0	1	0
CARB058_contig_2
	238189	CACCAGCGCC.GGCGACAGGG	G	A	40	PASS	NA	GT	0	1	1
CARB058_contig_2
	240527	TGGATCAAGC.GACCCAGCGG	G	T	40	PASS	NA	GT	0	1	1
CARB058_contig_2
	254431	CAGCTGGCGG.GTTTTGGCGC	G	A	40	PASS	NA	GT	0	1	1
CARB058_contig_2
	291574	GTGAAGGTAT.TCCCGAGGGT	T	C	40	PASS	NA	GT	0	1	1
CARB058_contig_2
	329850	TGAAGAAATT.GGTACGCCAA	G	A	40	PASS	NA	GT	0	0	1
CARB058_contig_2
	342130	TGCTCCGCCT.CTCCCTGTTC	C	G	40	PASS	NA	GT	0	1	1
CARB058_contig_2
	363924	GCTTCGTCAG.CTGACGCCTG	C	T	40	PASS	NA	GT	0	0	1
CARB058_contig_2
	395015	CATCATTCTG.GCCTGGATCC	G	C	40	PASS	NA	GT	0	1	0
CARB058_contig_2
	404544	TGATCTGGGT.CATGCCAGCG	C	A	40	PASS	NA	GT	0	1	0
CARB058_contig_2
	412902	GTCCGCCAGA.CGCCTGCGCC	C	T	40	PASS	NA	GT	0	1	1
CARB058_contig_5
	2497	TGAAGCCATC.ACGGATAGCG	A	G	40	PASS	NA	GT	0	1	1
CARB058_contig_5
	12179	CAGGCGGCTC.TCACCCGCCG	T	C	40	PASS	NA	GT	0	1	1
CARB058_contig_5
	44914	TCCTTGCCCC.AGAGGCCGCG	A	C	40	PASS	NA	GT	0	1	1
CARB058_contig_5
	145157	TACGACAACG.GCGGCAAACT	G	C	40	PASS	NA	GT	0	1	1
CARB058_contig_5
	159060	GCGATCATGC.CTTACGTCGT	C	T	40	PASS	NA	GT	0	1	1
CARB058_contig_5
	185242	CTGGGAGCGC.TATAAGGCCC	T	C	40	PASS	NA	GT	0	1	0
CARB058_contig_5
	229528	GGAAAGGTTT.GATGCCATTG	G	A	40	PASS	NA	GT	0	1	1
CARB058_contig_5
	241391	TATGGGCCTG.CTCGGGGAGT	C	T	40	PASS	NA	GT	0	1	0
CARB058_contig_5
	320808	GCTCGCACAC.TGCTCCTGAT	T	C	40	PASS	NA	GT	0	1	0
CARB058_contig_5
	364500	CGCTGACCTT.CGCTGCAGAT	C	T	40	PASS	NA	GT	0	1	0
CARB058_contig_10
	62737	GGATATGTCC.CGCCCGTTGT	C	T	40	PASS	NA	GT	0	1	1
CARB058_contig_10
	81829	AGAGTTTTAC.AGGTAGGAAA	A	T	40	PASS	NA	GT	0	1	1
CARB058_contig_10
	90464	TGACCCTCAA.GCTTCATATA	G	A	40	PASS	NA	GT	0	1	1
CARB058_contig_10
	91310	TGACTTCGTG.CCTTATAATA	C	T	40	PASS	NA	GT	0	1	1
CARB058_contig_10
	92680	GCTACCGGAG.TATCAATGAA	T	C	40	PASS	NA	GT	0	1	1
CARB058_contig_10
	164378	CATTATCGGC.GGCGTCGCGG	G	A	40	PASS	NA	GT	0	1	1
CARB058_contig_10
	168702	ATCATGTCAT.CTTTTTAACT	C	A	40	PASS	NA	GT	0	1	0
CARB058_contig_10
	234109	CCATTACAAA.TTCTGGATTT	T	A	40	PASS	NA	GT	0	1	1
CARB058_contig_10
	234112	TTACAAATTC.TGGATTTTAT	T	A	40	PASS	NA	GT	0	1	1
CARB058_contig_10
	243414	CGCCCCTTCC.TGCCCAAACC	T	A	40	PASS	NA	GT	0	1	1
CARB058_contig_10
	244556	CGGGCAGGCG.AGTTTGCAGC	A	C	40	PASS	NA	GT	0	1	1
CARB058_contig_10
	270022	GCGAAGCTGC.TGCCCGCCAA	T	C	40	PASS	NA	GT	0	1	1
CARB058_contig_10
	292521	TGGCTTGAGC.TCTGCTCCAG	T	C	40	PASS	NA	GT	0	1	1
CARB058_contig_10
	312242	CGTGCCATTA.GAAAACAATA	G	A	40	PASS	NA	GT	0	1	1
CARB058_contig_10
	312243	GTGCCATTAG.AAAACAATAA	A	G	40	PASS	NA	GT	0	1	1
CARB058_contig_10
	312250	TAGAAAACAA.TAACTTACGC	T	G	40	PASS	NA	GT	0	1	1
CARB058_contig_10
	312251	AGAAAACAAT.AACTTACGCA	A	C	40	PASS	NA	GT	0	1	1
CARB058_contig_10
	312269	CAAGTTTCAA.TCCAGCCTGA	T	A	40	PASS	NA	GT	0	1	1
CARB058_contig_10
	312338	TTTTCCGTGC.GTGTTCGGTC	G	A	40	PASS	NA	GT	0	1	1
CARB058_contig_10
	312359	GGTGGTTCGG.CGCCAGGTGA	C	T	40	PASS	NA	GT	0	1	1
CARB058_contig_10
	312416	CCATTTCCTG.TAAAACAGAA	T	C	40	PASS	NA	GT	0	1	1
CARB058_contig_10
	312434	AAAGCGGGAC.GCCGGACTGG	G	A	40	PASS	NA	GT	0	1	1
CARB058_contig_10
	312452	GGATCAGCCA.ACTCGCCCAG	A	G	40	PASS	NA	GT	0	1	1
CARB058_contig_10
	312467	CCCAGGTGTG.ACGAAGGTCG	A	C	40	PASS	NA	GT	0	1	1
CARB058_contig_10
	312470	AGGTGTGACG.AAGGTCGTGA	A	G	40	PASS	NA	GT	0	1	1
CARB058_contig_10
	312473	TGTGACGAAG.GTCGTGAAAA	G	A	40	PASS	NA	GT	0	1	1
CARB058_contig_10
	312563	TAACCGCGGG.CGTTAGTGTT	C	A	40	PASS	NA	GT	0	1	1
CARB058_contig_10
	312587	CAGGGCGATG.TTTTGCCGTG	T	C	40	PASS	NA	GT	0	1	1
CARB058_contig_10
	312620	CCCACCGGGA.ATGCTTCCCT	A	G	40	PASS	NA	GT	0	1	1
CARB058_contig_10
	312644	GATCCCTTAA.CACCCTGCAT	C	T	40	PASS	NA	GT	0	1	1
CARB058_contig_10
	312855	AGCTTCTTCT.CTGGTCAGCC	C	T	40	PASS	NA	GT	0	1	1
CARB058_contig_10
	312917	GAGCTGTTTT.TATCCAGCCC	T	A	40	PASS	NA	GT	0	1	1
CARB058_contig_10
	312977	AAAGGTGTTG.CGCCTTCGTC	C	T	40	PASS	NA	GT	0	1	1
CARB058_contig_10
	312986	GCGCCTTCGT.CGCCTGCGAA	C	A	40	PASS	NA	GT	0	1	1
CARB058_contig_10
	312992	TCGTCGCCTG.CGAAACCTGC	C	A	40	PASS	NA	GT	0	1	1
CARB058_contig_10
	313019	TGTACTCCGG.AACCGGCTTA	A	T	40	PASS	NA	GT	0	1	1
CARB058_contig_10
	313021	TACTCCGGAA.CCGGCTTACC	C	T	40	PASS	NA	GT	0	1	1
CARB058_contig_10
	313031	CCGGCTTACC.CTTCCTCAGC	C	T	40	PASS	NA	GT	0	1	1
CARB058_contig_10
	313039	CCCTTCCTCA.GCGCGGCATC	G	A	40	PASS	NA	GT	0	1	1
CARB058_contig_10
	313052	CGGCATCACG.CTTACTCTCC	C	T	40	PASS	NA	GT	0	1	1
CARB058_contig_10
	313094	TGATCATCCC.ATTAACGGCT	A	G	40	PASS	NA	GT	0	1	1
CARB058_contig_10
	313106	TAACGGCTTC.GTGAACTTCC	G	A	40	PASS	NA	GT	0	1	1
CARB058_contig_10
	313214	GGTCTTTTTC.GCGCAACCAC	G	C	40	PASS	NA	GT	0	1	1
CARB058_contig_10
	313219	TTTTCGCGCA.ACCACCGGAT	A	G	40	PASS	NA	GT	0	1	1
CARB058_contig_10
	313256	TTCTGACGGG.CAGGTCGCCG	C	A	40	PASS	NA	GT	0	1	1
CARB058_contig_10
	313262	CGGGCAGGTC.GCCGATCTGG	G	T	40	PASS	NA	GT	0	1	1
CARB058_contig_10
	313492	CAATACACGC.CGCCTCGGTC	C	A	40	PASS	NA	GT	0	1	1
CARB058_contig_10
	313522	TGTTGCCGAC.TTTACGGCCG	T	C	40	PASS	NA	GT	0	1	1
CARB058_contig_10
	313525	TGCCGACTTT.ACGGCCGGCG	A	G	40	PASS	NA	GT	0	1	1
CARB058_contig_10
	313540	CGGCGAGCTC.TCCAGAATCA	T	C	40	PASS	NA	GT	0	1	1
CARB058_contig_10
	313546	GCTCTCCAGA.ATCAATAAGG	A	C	40	PASS	NA	GT	0	1	1
CARB058_contig_10
	313552	CAGAATCAAT.AAGGCGGTAG	A	C	40	PASS	NA	GT	0	1	1
CARB058_contig_10
	313573	TCACCCGCGC.AGACACGATG	A	C	40	PASS	NA	GT	0	1	1
CARB058_contig_10
	313624	GTTTGTCAGA.CGTCATATCA	C	T	40	PASS	NA	GT	0	1	1
CARB058_contig_10
	313626	TTGTCAGACG.TCATATCACC	T	C	40	PASS	NA	GT	0	1	1
CARB058_contig_10
	313661	GTAATTCCTC.TTCTTCCTGA	T	G	40	PASS	NA	GT	0	1	1
CARB058_contig_10
	313673	CTTCCTGACA.GTCAGCACAG	G	A	40	PASS	NA	GT	0	1	1
CARB058_contig_10
	313694	GCTGGCATCC.CGCCACCAGT	C	T	40	PASS	NA	GT	0	1	1
CARB058_contig_10
	313712	GTTCCCGGCG.GCGCTCGGGT	G	C	40	PASS	NA	GT	0	1	1
CARB058_contig_10
	313754	AGTGAGTAGC.AGAAACCGCC	A	C	40	PASS	NA	GT	0	1	1
CARB058_contig_10
	313760	TAGCAGAAAC.CGCCGCATGG	C	T	40	PASS	NA	GT	0	1	1
CARB058_contig_23
	20837	GGCAAAAGCG.GTCGAGGCCT	G	A	40	PASS	NA	GT	0	1	0
CARB058_contig_23
	55801	CGTGCTTCGC.GCTGTAGTTA	G	T	40	PASS	NA	GT	0	1	1
CARB058_contig_23
	107016	CCCTGCTCAC.CACCTGGCCG	C	T	40	PASS	NA	GT	0	1	1
CARB058_contig_23
	120364	GGTACCCCAG.CCATATTTCT	C	T	40	PASS	NA	GT	0	1	1
CARB058_contig_23
	154033	GCTGTGTCGG.GTATCAGTAC	G	A	40	PASS	NA	GT	0	1	1
CARB058_contig_23
	158061	AGACGCAAAC.GAACAAGGAG	G	T	40	PASS	NA	GT	0	1	1
CARB058_contig_23
	162321	CATTTGAGTA.TCAGCAAAGC	T	C	40	PASS	NA	GT	0	1	1
CARB058_contig_23
	186067	AGAGCAGCGG.TTTCCCGTCC	T	C	40	PASS	NA	GT	0	1	1
CARB058_contig_23
	217530	CGACAAAAAG.GAGGAATAAC	G	C	40	PASS	NA	GT	0	1	1
CARB058_contig_3
	49305	AGTGTCATTA.ACCCGGTCGA	A	C	40	PASS	NA	GT	0	0	1
CARB058_contig_3
	70655	CTGACTGGTG.CATCTCCCGT	C	T	40	PASS	NA	GT	0	1	1
CARB058_contig_3
	113725	CGTGGTGGCT.GTCGGGCCGC	G	T	40	PASS	NA	GT	0	1	1
CARB058_contig_3
	122161	TACCCAGTAT.CTCATCCAGG	C	T	40	PASS	NA	GT	0	1	1
CARB058_contig_3
	160618	AGTTTTCCTG.TGAGGCGGCC	T	C	40	PASS	NA	GT	0	1	1
CARB058_contig_3
	198623	TTGAAGAGCT.GCTGGTGGCG	G	A	40	PASS	NA	GT	0	1	0
CARB058_contig_3
	226888	GCGTCCCGGC.CGCCACGGAC	C	A	40	PASS	NA	GT	0	1	0
CARB058_contig_3
	248008	TATTAAGGGC.ACGCCGGTCG	A	T	40	PASS	NA	GT	0	1	1
CARB058_contig_14
	19907	CGTTAATATC.ACCGCCAACG	A	C	40	PASS	NA	GT	0	1	0
CARB058_contig_14
	159568	CACACTGCGC.TGTAAGCGAG	T	C	40	PASS	NA	GT	0	1	1
CARB058_contig_14
	159896	ATTCGTGGTA.ACGCAGAGGT	A	G	40	PASS	NA	GT	0	1	1
CARB058_contig_14
	160052	GTTAACTACT.AATGGGGTAA	A	C	40	PASS	NA	GT	0	1	1
CARB058_contig_14
	160065	GGGGTAAGTA.ACTGATGCGC	A	T	40	PASS	NA	GT	0	1	1
CARB058_contig_14
	160735	CAGCGGCGGA.ATCCCTCTAA	A	G	40	PASS	NA	GT	0	1	1
CARB058_contig_14
	160736	AGCGGCGGAA.TCCCTCTAAT	T	C	40	PASS	NA	GT	0	1	1
CARB058_contig_14
	160745	ATCCCTCTAA.TTGCCGGGCC	T	C	40	PASS	NA	GT	0	1	1
CARB058_contig_14
	160751	CTAATTGCCG.GGCCTTACCC	G	C	40	PASS	NA	GT	0	1	1
CARB058_contig_14
	160757	GCCGGGCCTT.ACCCTCCGGC	A	G	40	PASS	NA	GT	0	1	1
CARB058_contig_14
	160760	GGGCCTTACC.CTCCGGCGTC	C	T	40	PASS	NA	GT	0	1	1
CARB058_contig_14
	160763	CCTTACCCTC.CGGCGTCTTT	C	T	40	PASS	NA	GT	0	1	1
CARB058_contig_14
	160766	TACCCTCCGG.CGTCTTTGCG	C	T	40	PASS	NA	GT	0	1	1
CARB058_contig_14
	160781	TTGCGCCGGT.GCTCATGCCA	G	A	40	PASS	NA	GT	0	1	1
CARB058_contig_14
	160787	CGGTGCTCAT.GCCACCGTGT	G	A	40	PASS	NA	GT	0	1	1
CARB058_contig_14
	160790	TGCTCATGCC.ACCGTGTAAC	A	G	40	PASS	NA	GT	0	1	1
CARB058_contig_14
	160820	CAGAAGCGTA.GAGCGCCGTC	G	A	40	PASS	NA	GT	0	1	1
CARB058_contig_14
	160841	TTTTGCACGG.TGTCCCTTTC	T	C	40	PASS	NA	GT	0	1	1
CARB058_contig_14
	161529	GGTACACTCC.ACCAGCAGTT	A	G	40	PASS	NA	GT	0	1	1
CARB058_contig_14
	161532	ACACTCCACC.AGCAGTTACA	A	G	40	PASS	NA	GT	0	1	1
CARB058_contig_14
	161535	CTCCACCAGC.AGTTACAGGG	A	T	40	PASS	NA	GT	0	1	1
CARB058_contig_14
	161547	TTACAGGGCC.GCCATTTTTT	G	C	40	PASS	NA	GT	0	1	1
CARB058_contig_14
	161556	CGCCATTTTT.TCGGCCACCG	T	G	40	PASS	NA	GT	0	1	1
CARB058_contig_14
	161574	CGAGCACACT.CGTTACCAAC	C	T	40	PASS	NA	GT	0	1	1
CARB058_contig_14
	161578	CACACTCGTT.ACCAACCCGG	A	G	40	PASS	NA	GT	0	1	1
CARB058_contig_14
	161583	TCGTTACCAA.CCCGGCAGCT	C	T	40	PASS	NA	GT	0	1	1
CARB058_contig_14
	161589	CCAACCCGGC.AGCTTGCGCC	A	G	40	PASS	NA	GT	0	1	1
CARB058_contig_14
	161721	ACGCAGCATT.CGCCGCTTGA	C	T	40	PASS	NA	GT	0	1	1
CARB058_contig_14
	162719	TCTTTGCTTA.GCTGTTCACG	G	A	40	PASS	NA	GT	0	1	1
CARB058_contig_14
	162720	CTTTGCTTAG.CTGTTCACGC	C	T	40	PASS	NA	GT	0	1	1
CARB058_contig_14
	162723	TGCTTAGCTG.TTCACGCTGC	T	C	40	PASS	NA	GT	0	1	1
CARB058_contig_14
	162726	TTAGCTGTTC.ACGCTGCTGG	A	G	40	PASS	NA	GT	0	1	1
CARB058_contig_14
	162738	GCTGCTGGGT.GAGCTTATCG	G	A	40	PASS	NA	GT	0	1	1
CARB058_contig_14
	162747	TGAGCTTATC.GACGACTGTT	G	A	40	PASS	NA	GT	0	1	1
CARB058_contig_14
	162750	GCTTATCGAC.GACTGTTTGA	G	T	40	PASS	NA	GT	0	1	1
CARB058_contig_14
	162759	CGACTGTTTG.ACCAGATTTA	A	G	40	PASS	NA	GT	0	1	1
CARB058_contig_14
	163290	CCAGCATCAA.TTGTCGAAGC	T	C	40	PASS	NA	GT	0	1	1
CARB058_contig_14
	163293	GCATCAATTG.TCGAAGCTCG	T	G	40	PASS	NA	GT	0	1	1
CARB058_contig_14
	163296	TCAATTGTCG.AAGCTCGTTA	A	G	40	PASS	NA	GT	0	1	1
CARB058_contig_14
	163302	GTCGAAGCTC.GTTAAACGGA	G	A	40	PASS	NA	GT	0	1	1
CARB058_contig_14
	163308	GCTCGTTAAA.CGGAATTCCC	C	T	40	PASS	NA	GT	0	1	1
CARB058_contig_14
	163323	TTCCCATGCC.GTCGGCAATC	G	A	40	PASS	NA	GT	0	1	1
CARB058_contig_14
	163335	CGGCAATCTG.TCGAGCCAAC	T	C	40	PASS	NA	GT	0	1	1
CARB058_contig_14
	163337	GCAATCTGTC.GAGCCAACTC	G	T	40	PASS	NA	GT	0	1	1
CARB058_contig_14
	163338	CAATCTGTCG.AGCCAACTCA	A	C	40	PASS	NA	GT	0	1	1
CARB058_contig_14
	163341	TCTGTCGAGC.CAACTCAGGC	C	T	40	PASS	NA	GT	0	1	1
CARB058_contig_14
	163343	TGTCGAGCCA.ACTCAGGCAT	A	G	40	PASS	NA	GT	0	1	1
CARB058_contig_14
	163353	ACTCAGGCAT.TTGTTCCAGT	T	C	40	PASS	NA	GT	0	1	1
CARB058_contig_14
	163356	CAGGCATTTG.TTCCAGTACC	T	C	40	PASS	NA	GT	0	1	1
CARB058_contig_14
	163362	TTTGTTCCAG.TACCGAGTTA	T	C	40	PASS	NA	GT	0	1	1
CARB058_contig_14
	163365	GTTCCAGTAC.CGAGTTAAAC	C	T	40	PASS	NA	GT	0	1	1
CARB058_contig_14
	163380	TAAACTCTTC.CGCCTGAATT	C	A	40	PASS	NA	GT	0	1	1
CARB058_contig_14
	163392	CCTGAATTCT.TCCTGACGCT	T	G	40	PASS	NA	GT	0	1	1
CARB058_contig_14
	163395	GAATTCTTCC.TGACGCTACC	T	G	40	PASS	NA	GT	0	1	1
CARB058_contig_14
	163398	TTCTTCCTGA.CGCTACCGAT	C	T	40	PASS	NA	GT	0	1	1
CARB058_contig_14
	163407	ACGCTACCGA.TTGCATAAAT	T	C	40	PASS	NA	GT	0	1	1
CARB058_contig_14
	163422	TAAATTGCCT.GAGAGCGTTA	G	T	40	PASS	NA	GT	0	1	1
CARB058_contig_14
	163425	ATTGCCTGAG.AGCGTTAGCC	A	C	40	PASS	NA	GT	0	1	1
CARB058_contig_14
	163428	GCCTGAGAGC.GTTAGCCATT	G	A	40	PASS	NA	GT	0	1	1
CARB058_contig_14
	163446	TTTCCTGAGC.CGATGAGCCA	C	T	40	PASS	NA	GT	0	1	1
CARB058_contig_14
	163455	CCGATGAGCC.ACCGATAGTG	A	G	40	PASS	NA	GT	0	1	1
CARB058_contig_14
	163458	ATGAGCCACC.GATAGTGCCA	G	A	40	PASS	NA	GT	0	1	1
CARB058_contig_14
	163473	TGCCAATCTT.TTGCAGCGTC	T	C	40	PASS	NA	GT	0	1	1
CARB058_contig_14
	163488	GCGTCATCAC.GAGCCGGTTA	G	A	40	PASS	NA	GT	0	1	1
CARB058_contig_14
	163491	TCATCACGAG.CCGGTTAACA	C	T	40	PASS	NA	GT	0	1	1
CARB058_contig_14
	163542	TGGCGGTGAG.TTGCTGCCAG	T	C	40	PASS	NA	GT	0	1	1
CARB058_contig_14
	164286	CGGATTCAAG.GCCCTTAGCG	G	A	40	PASS	NA	GT	0	1	1
CARB058_contig_14
	164295	GGCCCTTAGC.GACCAATGCG	G	A	40	PASS	NA	GT	0	1	1
CARB058_contig_14
	164418	CCGTGATTTG.TGATCGGTTC	T	C	40	PASS	NA	GT	0	1	1
CARB058_contig_14
	164623	TTATTGTTTC.TGCGCAATAC	T	G	40	PASS	NA	GT	0	1	1
CARB058_contig_14
	164635	CGCAATACGG.GCATTTTTTA	G	A	40	PASS	NA	GT	0	1	1
CARB058_contig_14
	164651	TTTAGTATCG.CCTACTGAAC	C	T	40	PASS	NA	GT	0	1	1
CARB058_contig_14
	164662	CTACTGAACC.AGCGCCAGCA	A	G	40	PASS	NA	GT	0	1	1
CARB058_contig_14
	164663	TACTGAACCA.GCGCCAGCAG	G	C	40	PASS	NA	GT	0	1	1
CARB058_contig_14
	164665	CTGAACCAGC.GCCAGCAGAT	G	A	40	PASS	NA	GT	0	1	1
CARB058_contig_14
	164674	CGCCAGCAGA.TTCCACACCA	T	A	40	PASS	NA	GT	0	1	1
CARB058_contig_14
	164678	AGCAGATTCC.ACACCAAGCA	A	G	40	PASS	NA	GT	0	1	1
CARB058_contig_14
	164680	CAGATTCCAC.ACCAAGCACC	A	G	40	PASS	NA	GT	0	1	1
CARB058_contig_14
	164685	TCCACACCAA.GCACCTGTGG	G	A	40	PASS	NA	GT	0	1	1
CARB058_contig_14
	164698	CCTGTGGTTC.GAGCTTTACC	G	A	40	PASS	NA	GT	0	1	1
CARB058_contig_14
	164704	GTTCGAGCTT.TACCACTCCT	T	A	40	PASS	NA	GT	0	1	1
CARB058_contig_14
	164713	TTACCACTCC.TGGGTTTGTG	T	G	40	PASS	NA	GT	0	1	1
CARB058_contig_14
	164725	GGTTTGTGAA.GGACCAGACA	G	A	40	PASS	NA	GT	0	1	1
CARB058_contig_14
	164769	CTCCAGCCCA.AGACAATATT	A	G	40	PASS	NA	GT	0	1	1
CARB058_contig_14
	164781	ACAATATTTA.GCACCCAAAT	G	A	40	PASS	NA	GT	0	1	1
CARB058_contig_14
	164788	TTAGCACCCA.AATTGCCGTA	A	T	40	PASS	NA	GT	0	1	1
CARB058_contig_14
	164800	TTGCCGTAGC.ATTTTTATGC	A	G	40	PASS	NA	GT	0	1	1
CARB058_contig_14
	164848	GAACATAAAT.GATAATAGCG	G	T	40	PASS	NA	GT	0	1	1
CARB058_contig_14
	164866	CGAATATCAA.AACAATGATG	A	C	40	PASS	NA	GT	0	1	1
CARB058_contig_14
	164877	ACAATGATGT.TCCATACTGA	T	G	40	PASS	NA	GT	0	1	1
CARB058_contig_14
	164904	TTATCCCCAA.TAGTAAATAA	T	A	40	PASS	NA	GT	0	1	1
CARB058_contig_14
	164912	AATAGTAAAT.AAAGTATTAT	A	G	40	PASS	NA	GT	0	1	1
CARB058_contig_14
	165883	AGTCCTGCCG.GAAGTCATCG	G	A	40	PASS	NA	GT	0	1	1
CARB058_contig_14
	165922	GTGATACCTG.AAACGGCTCG	A	G	40	PASS	NA	GT	0	1	1
CARB058_contig_14
	166091	CATCATTCTG.GATACCCCCC	G	A	40	PASS	NA	GT	0	1	1
CARB058_contig_14
	166246	TACCCTGATT.ATTTATACAG	A	C	40	PASS	NA	GT	0	1	1
CARB058_contig_14
	166487	TGCGCCCCCT.GACTTTCCTT	G	T	40	PASS	NA	GT	0	1	1
CARB058_contig_14
	167047	CCGCCCGTTA.CAGCCTTTAT	C	T	40	PASS	NA	GT	0	1	1
CARB058_contig_14
	167107	ATTATCAGGC.TCTTACCCAC	T	C	40	PASS	NA	GT	0	1	1
CARB058_contig_14
	167771	CGGCCTCTGC.GCTCCGGCGT	G	A	40	PASS	NA	GT	0	1	1
CARB058_contig_14
	167830	TCTTCCCCCT.TCGGTTGGTA	T	G	40	PASS	NA	GT	0	1	1
CARB058_contig_14
	168153	ACACGTTAGA.GCGGTAGCCA	G	A	40	PASS	NA	GT	0	1	1
CARB058_contig_14
	168581	CCAGCACATC.GGCGGCAAGT	G	A	40	PASS	NA	GT	0	1	1
CARB058_contig_14
	168590	CGGCGGCAAG.TTGCGCCGCC	T	G	40	PASS	NA	GT	0	1	1
CARB058_contig_14
	168593	CGGCAAGTTG.CGCCGCCTCT	C	T	40	PASS	NA	GT	0	1	1
CARB058_contig_14
	168602	GCGCCGCCTC.TGTGGTGTCG	T	C	40	PASS	NA	GT	0	1	1
CARB058_contig_14
	168624	GTTGTTCACC.CGTTTGATTA	C	T	40	PASS	NA	GT	0	1	1
CARB058_contig_14
	168625	TTGTTCACCC.GTTTGATTAA	G	T	40	PASS	NA	GT	0	1	1
CARB058_contig_14
	168626	TGTTCACCCG.TTTGATTAAG	T	C	40	PASS	NA	GT	0	1	1
CARB058_contig_14
	168629	TCACCCGTTT.GATTAAGTCC	G	A	40	PASS	NA	GT	0	1	1
CARB058_contig_14
	168632	CCCGTTTGAT.TAAGTCCAGC	T	C	40	PASS	NA	GT	0	1	1
CARB058_contig_14
	168634	CGTTTGATTA.AGTCCAGCCC	A	G	40	PASS	NA	GT	0	1	1
CARB058_contig_14
	168638	TGATTAAGTC.CAGCCCGTCG	C	T	40	PASS	NA	GT	0	1	1
CARB058_contig_14
	168640	ATTAAGTCCA.GCCCGTCGCC	G	A	40	PASS	NA	GT	0	1	1
CARB058_contig_14
	168641	TTAAGTCCAG.CCCGTCGCCA	C	G	40	PASS	NA	GT	0	1	1
CARB058_contig_14
	168644	AGTCCAGCCC.GTCGCCAGCG	G	A	40	PASS	NA	GT	0	1	1
CARB058_contig_14
	168650	GCCCGTCGCC.AGCGCCACAC	A	C	40	PASS	NA	GT	0	1	1
CARB058_contig_14
	168656	CGCCAGCGCC.ACACTGGTTG	A	G	40	PASS	NA	GT	0	1	1
CARB058_contig_14
	168713	AACGGTCTTT.TCCACCACAT	T	C	40	PASS	NA	GT	0	1	1
CARB058_contig_14
	168731	ATGCAGGGCA.TGGGGAATGG	T	G	40	PASS	NA	GT	0	1	1
CARB058_contig_14
	168736	GGGCATGGGG.AATGGCGGCG	A	C	40	PASS	NA	GT	0	1	1
CARB058_contig_14
	168758	ATGAATCAGG.CACGTCGATA	C	A	40	PASS	NA	GT	0	1	1
CARB058_contig_14
	168776	TAGACAATCC.AGCCAGCACA	A	G	40	PASS	NA	GT	0	1	1
CARB058_contig_14
	168794	CATAAGGCCA.GCGCCCTGCT	G	T	40	PASS	NA	GT	0	1	1
CARB058_contig_14
	168937	CTGCCAGCGT.CTGACGCCCG	C	T	40	PASS	NA	GT	0	1	1
CARB058_contig_14
	168939	GCCAGCGTCT.GACGCCCGAA	G	C	40	PASS	NA	GT	0	1	1
CARB058_contig_14
	168957	AACGGGGTCA.GCTCGCCGCG	G	A	40	PASS	NA	GT	0	1	1
CARB058_contig_14
	168958	ACGGGGTCAG.CTCGCCGCGC	C	T	40	PASS	NA	GT	0	1	1
CARB058_contig_14
	168961	GGGTCAGCTC.GCCGCGCTCC	G	C	40	PASS	NA	GT	0	1	1
CARB058_contig_14
	169009	TGGCGTTCGC.CGTTCCCTGC	C	T	40	PASS	NA	GT	0	1	1
CARB058_contig_14
	169048	TCATTGCGCC.TTCCATGTTG	T	C	40	PASS	NA	GT	0	1	1
CARB058_contig_14
	169105	CAATCCCCGC.TGTGTCATTT	T	C	40	PASS	NA	GT	0	1	1
CARB058_contig_14
	169109	CCCCGCTGTG.TCATTTGAAT	T	C	40	PASS	NA	GT	0	1	1
CARB058_contig_14
	169154	GTCATCCTCC.TTGATGGTGG	T	G	40	PASS	NA	GT	0	1	1
CARB058_contig_14
	169246	GCTGCGCGGT.GAAGTCGAAC	G	A	40	PASS	NA	GT	0	1	1
CARB058_contig_14
	169376	AAGAGCAACC.TGCTCAAATC	T	A	40	PASS	NA	GT	0	1	1
CARB058_contig_14
	169553	AGCTCGGGGA.CACCATCCAG	C	T	40	PASS	NA	GT	0	1	1
CARB058_contig_14
	169710	GCCCTCCCGA.CACTCGCGCA	C	T	40	PASS	NA	GT	0	1	1
CARB058_contig_14
	169784	CGCATCTCAA.CTCGGTGATT	C	T	40	PASS	NA	GT	0	1	1
CARB058_contig_14
	169811	CAAGTCTGGC.GCCATAAAGC	G	A	40	PASS	NA	GT	0	1	1
CARB058_contig_14
	170039	CTGTTCATCG.TTTAGTTGAG	T	C	40	PASS	NA	GT	0	1	1
CARB058_contig_14
	170104	TCATGCGTTC.TGCGGTGCGT	T	C	40	PASS	NA	GT	0	1	1
CARB058_contig_14
	170110	GTTCTGCGGT.GCGTTCCGCC	G	A	40	PASS	NA	GT	0	1	1
CARB058_contig_14
	170116	CGGTGCGTTC.CGCCAGCGTA	C	T	40	PASS	NA	GT	0	1	1
CARB058_contig_14
	170143	CCGGATAAGG.CTGCACACGG	C	T	40	PASS	NA	GT	0	1	1
CARB058_contig_14
	170159	ACGGGATAGC.GTCGCCTCGG	G	A	40	PASS	NA	GT	0	1	1
CARB058_contig_14
	170161	GGGATAGCGT.CGCCTCGGCC	C	T	40	PASS	NA	GT	0	1	1
CARB058_contig_14
	170173	CCTCGGCCTC.AAGTTCGGCA	A	T	40	PASS	NA	GT	0	1	1
CARB058_contig_14
	170174	CTCGGCCTCA.AGTTCGGCAG	A	T	40	PASS	NA	GT	0	1	1
CARB058_contig_14
	170176	CGGCCTCAAG.TTCGGCAGGA	T	C	40	PASS	NA	GT	0	1	1
CARB058_contig_14
	170215	TATTCATTTG.CCCGCCCTCA	C	G	40	PASS	NA	GT	0	1	1
CARB058_contig_14
	170217	TTCATTTGCC.CGCCCTCATT	C	T	40	PASS	NA	GT	0	1	1
CARB058_contig_14
	170219	CATTTGCCCG.CCCTCATTTT	C	A	40	PASS	NA	GT	0	1	1
CARB058_contig_14
	170225	CCCGCCCTCA.TTTTTGATTC	T	C	40	PASS	NA	GT	0	1	1
CARB058_contig_14
	170226	CCGCCCTCAT.TTTTGATTCT	T	C	40	PASS	NA	GT	0	1	1
CARB058_contig_14
	170235	TTTTTGATTC.TTTGACGCAG	T	C	40	PASS	NA	GT	0	1	1
CARB058_contig_14
	170238	TTGATTCTTT.GACGCAGTCA	G	C	40	PASS	NA	GT	0	1	1
CARB058_contig_14
	170239	TGATTCTTTG.ACGCAGTCAG	A	C	40	PASS	NA	GT	0	1	1
CARB058_contig_14
	170256	CAGAACGACA.CACACCCGCA	C	T	40	PASS	NA	GT	0	1	1
CARB058_contig_14
	170265	ACACACCCGC.ATTCGCTACG	A	G	40	PASS	NA	GT	0	1	1
CARB058_contig_14
	170272	CGCATTCGCT.ACGGTATCGT	A	G	40	PASS	NA	GT	0	1	1
CARB058_contig_14
	170283	CGGTATCGTT.AAGCGCCAGC	A	C	40	PASS	NA	GT	0	1	1
CARB058_contig_14
	170352	CCTTTGCGGT.CTCCTCGGTG	C	T	40	PASS	NA	GT	0	1	1
CARB058_contig_14
	170368	GGTGTAGTTG.TTATTGTCCG	T	C	40	PASS	NA	GT	0	1	1
CARB058_contig_14
	170369	GTGTAGTTGT.TATTGTCCGT	T	C	40	PASS	NA	GT	0	1	1
CARB058_contig_14
	170379	TATTGTCCGT.GGCCCAGAAC	G	A	40	PASS	NA	GT	0	1	1
CARB058_contig_14
	170394	AGAACATCAG.ACTTCCAATG	A	G	40	PASS	NA	GT	0	1	1
CARB058_contig_14
	170397	ACATCAGACT.TCCAATGGCA	T	G	40	PASS	NA	GT	0	1	1
CARB058_contig_14
	170420	ATGCCGAGCA.ACAAATCACT	A	T	40	PASS	NA	GT	0	1	1
CARB058_contig_14
	170433	AATCACTCAC.AGACTCATCC	A	G	40	PASS	NA	GT	0	1	1
CARB058_contig_14
	170435	TCACTCACAG.ACTCATCCAT	A	C	40	PASS	NA	GT	0	1	1
CARB058_contig_14
	170439	TCACAGACTC.ATCCATGCGG	A	G	40	PASS	NA	GT	0	1	1
CARB058_contig_14
	170442	CAGACTCATC.CATGCGGTTC	C	T	40	PASS	NA	GT	0	1	1
CARB058_contig_14
	170443	AGACTCATCC.ATGCGGTTCT	A	T	40	PASS	NA	GT	0	1	1
CARB058_contig_14
	170459	TTCTGAATGC.CTTCCAGCTC	C	T	40	PASS	NA	GT	0	1	1
CARB058_contig_14
	170473	CAGCTCATCA.ACGGTGGCGC	A	G	40	PASS	NA	GT	0	1	1
CARB058_contig_14
	170479	ATCAACGGTG.GCGCCTTTGC	G	A	40	PASS	NA	GT	0	1	1
CARB058_contig_14
	170493	CTTTGCCGAA.TTCGTGGCGA	T	C	40	PASS	NA	GT	0	1	1
CARB058_contig_14
	170528	AGGCTCATGC.TGCCACCTCC	T	A	40	PASS	NA	GT	0	1	1
CARB058_contig_14
	170538	TGCCACCTCC.TGTACGCGTG	T	C	40	PASS	NA	GT	0	1	1
CARB058_contig_14
	170540	CCACCTCCTG.TACGCGTGTA	T	A	40	PASS	NA	GT	0	1	1
CARB058_contig_14
	170546	CCTGTACGCG.TGTAATGCGA	T	G	40	PASS	NA	GT	0	1	1
CARB058_contig_14
	170555	GTGTAATGCG.AACGTGGCTG	A	C	40	PASS	NA	GT	0	1	1
CARB058_contig_14
	170558	TAATGCGAAC.GTGGCTGAGA	G	A	40	PASS	NA	GT	0	1	1
CARB058_contig_14
	170601	TGCGTGGGCC.ATTGCTGTTT	A	G	40	PASS	NA	GT	0	1	1
CARB058_contig_14
	170612	TTGCTGTTTT.AGTGTCGCTG	A	G	40	PASS	NA	GT	0	1	1
CARB058_contig_14
	170630	TGGATGTGAG.TTGATAGCCG	T	C	40	PASS	NA	GT	0	1	1
CARB058_contig_14
	170666	CGCGCTTATT.GACGGCATAG	G	A	40	PASS	NA	GT	0	1	1
CARB058_contig_14
	170672	TATTGACGGC.ATAGCCCGTA	A	G	40	PASS	NA	GT	0	1	1
CARB058_contig_14
	170678	CGGCATAGCC.CGTAATGCGG	C	G	40	PASS	NA	GT	0	1	1
CARB058_contig_14
	170681	CATAGCCCGT.AATGCGGAAA	A	G	40	PASS	NA	GT	0	1	1
CARB058_contig_14
	170766	GAGAACGGCG.AGCTTCACGC	A	G	40	PASS	NA	GT	0	1	1
CARB058_contig_14
	170783	CGCTCAGAAG.CTGCGGCGAT	C	G	40	PASS	NA	GT	0	1	1
CARB058_contig_14
	170863	AAATTGCGGA.GTTTGGGTAG	G	A	40	PASS	NA	GT	0	1	1
CARB058_contig_14
	170889	TAGCCAACAT.GTGGCAGCCT	G	T	40	PASS	NA	GT	0	1	1
CARB058_contig_14
	170894	AACATGTGGC.AGCCTCCGAT	A	C	40	PASS	NA	GT	0	1	1
CARB058_contig_14
	170901	GGCAGCCTCC.GATAACAGGG	G	T	40	PASS	NA	GT	0	1	1
CARB058_contig_14
	170902	GCAGCCTCCG.ATAACAGGGG	A	T	40	PASS	NA	GT	0	1	1
CARB058_contig_14
	170903	CAGCCTCCGA.TAACAGGGGA	T	G	40	PASS	NA	GT	0	1	1
CARB058_contig_14
	170905	GCCTCCGATA.ACAGGGGATT	A	T	40	PASS	NA	GT	0	1	1
CARB058_contig_14
	170908	TCCGATAACA.GGGGATTAAA	G	A	40	PASS	NA	GT	0	1	1
CARB058_contig_14
	170909	CCGATAACAG.GGGATTAAAC	G	T	40	PASS	NA	GT	0	1	1
CARB058_contig_14
	170913	TAACAGGGGA.TTAAACCCAT	T	A	40	PASS	NA	GT	0	1	1
CARB058_contig_14
	170916	CAGGGGATTA.AACCCATCAC	A	T	40	PASS	NA	GT	0	1	1
CARB058_contig_14
	170918	GGGGATTAAA.CCCATCACCG	C	T	40	PASS	NA	GT	0	1	1
CARB058_contig_14
	170922	ATTAAACCCA.TCACCGGAAA	T	C	40	PASS	NA	GT	0	1	1
CARB058_contig_14
	170928	CCCATCACCG.GAAACGCCAA	G	C	40	PASS	NA	GT	0	1	1
CARB058_contig_14
	170930	CATCACCGGA.AACGCCAATT	A	G	40	PASS	NA	GT	0	1	1
CARB058_contig_14
	170932	TCACCGGAAA.CGCCAATTTC	C	G	40	PASS	NA	GT	0	1	1
CARB058_contig_14
	170935	CCGGAAACGC.CAATTTCACT	C	T	40	PASS	NA	GT	0	1	1
CARB058_contig_14
	170939	AAACGCCAAT.TTCACTGGTG	T	C	40	PASS	NA	GT	0	1	1
CARB058_contig_14
	170941	ACGCCAATTT.CACTGGTGAT	C	G	40	PASS	NA	GT	0	1	1
CARB058_contig_14
	170942	CGCCAATTTC.ACTGGTGATG	A	T	40	PASS	NA	GT	0	1	1
CARB058_contig_14
	170949	TTCACTGGTG.ATGGACTGGA	A	G	40	PASS	NA	GT	0	1	1
CARB058_contig_14
	170952	ACTGGTGATG.GACTGGACAG	G	A	40	PASS	NA	GT	0	1	1
CARB058_contig_14
	170957	TGATGGACTG.GACAGGGTTG	G	T	40	PASS	NA	GT	0	1	1
CARB058_contig_14
	170958	GATGGACTGG.ACAGGGTTGG	A	G	40	PASS	NA	GT	0	1	1
CARB058_contig_14
	170961	GGACTGGACA.GGGTTGGCGT	G	A	40	PASS	NA	GT	0	1	1
CARB058_contig_14
	170966	GGACAGGGTT.GGCGTAACCG	G	A	40	PASS	NA	GT	0	1	1
CARB058_contig_14
	170969	CAGGGTTGGC.GTAACCGGCG	G	C	40	PASS	NA	GT	0	1	1
CARB058_contig_14
	170971	GGGTTGGCGT.AACCGGCGTT	A	T	40	PASS	NA	GT	0	1	1
CARB058_contig_14
	170977	GCGTAACCGG.CGTTATCGGA	C	T	40	PASS	NA	GT	0	1	1
CARB058_contig_14
	170979	GTAACCGGCG.TTATCGGAAA	T	A	40	PASS	NA	GT	0	1	1
CARB058_contig_14
	170981	AACCGGCGTT.ATCGGAAACC	A	C	40	PASS	NA	GT	0	1	1
CARB058_contig_14
	170982	ACCGGCGTTA.TCGGAAACCG	T	A	40	PASS	NA	GT	0	1	1
CARB058_contig_14
	170983	CCGGCGTTAT.CGGAAACCGG	C	A	40	PASS	NA	GT	0	1	1
CARB058_contig_14
	170988	GTTATCGGAA.ACCGGCGCTT	A	C	40	PASS	NA	GT	0	1	1
CARB058_contig_14
	171011	AAGAAGCCCC.CGCCCAGCCC	C	T	40	PASS	NA	GT	0	1	1
CARB058_contig_14
	171012	AGAAGCCCCC.GCCCAGCCCA	G	A	40	PASS	NA	GT	0	1	1
CARB058_contig_14
	171014	AAGCCCCCGC.CCAGCCCACC	C	A	40	PASS	NA	GT	0	1	1
CARB058_contig_14
	171030	CACCATAATT.CTGAGGCAAG	C	T	40	PASS	NA	GT	0	1	1
CARB058_contig_14
	171034	ATAATTCTGA.GGCAAGTCCG	G	T	40	PASS	NA	GT	0	1	1
CARB058_contig_14
	171035	TAATTCTGAG.GCAAGTCCGG	G	A	40	PASS	NA	GT	0	1	1
CARB058_contig_14
	171036	AATTCTGAGG.CAAGTCCGGT	C	G	40	PASS	NA	GT	0	1	1
CARB058_contig_14
	171037	ATTCTGAGGC.AAGTCCGGTA	A	C	40	PASS	NA	GT	0	1	1
CARB058_contig_14
	171038	TTCTGAGGCA.AGTCCGGTAT	A	G	40	PASS	NA	GT	0	1	1
CARB058_contig_14
	171040	CTGAGGCAAG.TCCGGTATGA	T	C	40	PASS	NA	GT	0	1	1
CARB058_contig_14
	171041	TGAGGCAAGT.CCGGTATGAC	C	A	40	PASS	NA	GT	0	1	1
CARB058_contig_14
	171045	GCAAGTCCGG.TATGACACCG	T	A	40	PASS	NA	GT	0	1	1
CARB058_contig_14
	171046	CAAGTCCGGT.ATGACACCGA	A	T	40	PASS	NA	GT	0	1	1
CARB058_contig_14
	171048	AGTCCGGTAT.GACACCGAAC	G	A	40	PASS	NA	GT	0	1	1
CARB058_contig_14
	171049	GTCCGGTATG.ACACCGAACC	A	T	40	PASS	NA	GT	0	1	1
CARB058_contig_14
	171050	TCCGGTATGA.CACCGAACCG	C	A	40	PASS	NA	GT	0	1	1
CARB058_contig_14
	171055	TATGACACCG.AACCGCTGAA	A	C	40	PASS	NA	GT	0	1	1
CARB058_contig_14
	171057	TGACACCGAA.CCGCTGAAAA	C	T	40	PASS	NA	GT	0	1	1
CARB058_contig_14
	171081	GTGTACTGAG.CTAACGACAC	C	T	40	PASS	NA	GT	0	1	1
CARB058_contig_14
	171115	GGCGCGTCAT.ATGTCGCCGA	A	G	40	PASS	NA	GT	0	1	1
CARB058_contig_14
	171123	ATATGTCGCC.GACAACTTTA	G	T	40	PASS	NA	GT	0	1	1
CARB058_contig_14
	171124	TATGTCGCCG.ACAACTTTAC	A	C	40	PASS	NA	GT	0	1	1
CARB058_contig_14
	171125	ATGTCGCCGA.CAACTTTACC	C	G	40	PASS	NA	GT	0	1	1
CARB058_contig_14
	171127	GTCGCCGACA.ACTTTACCAG	A	T	40	PASS	NA	GT	0	1	1
CARB058_contig_14
	171129	CGCCGACAAC.TTTACCAGGA	T	A	40	PASS	NA	GT	0	1	1
CARB058_contig_14
	171131	CCGACAACTT.TACCAGGACG	T	G	40	PASS	NA	GT	0	1	1
CARB058_contig_14
	171132	CGACAACTTT.ACCAGGACGC	A	T	40	PASS	NA	GT	0	1	1
CARB058_contig_14
	171135	CAACTTTACC.AGGACGCCAA	A	G	40	PASS	NA	GT	0	1	1
CARB058_contig_14
	171139	TTTACCAGGA.CGCCAATCCC	C	G	40	PASS	NA	GT	0	1	1
CARB058_contig_14
	171142	ACCAGGACGC.CAATCCCGGC	C	T	40	PASS	NA	GT	0	1	1
CARB058_contig_14
	171191	AGACCGGGAT.GACGTGGGAC	G	A	40	PASS	NA	GT	0	1	1
CARB058_contig_14
	171192	GACCGGGATG.ACGTGGGACA	A	C	40	PASS	NA	GT	0	1	1
CARB058_contig_14
	171194	CCGGGATGAC.GTGGGACATC	G	T	40	PASS	NA	GT	0	1	1
CARB058_contig_14
	171196	GGGATGACGT.GGGACATCAA	G	C	40	PASS	NA	GT	0	1	1
CARB058_contig_14
	171197	GGATGACGTG.GGACATCAAG	G	A	40	PASS	NA	GT	0	1	1
CARB058_contig_14
	171201	GACGTGGGAC.ATCAAGCCCT	A	C	40	PASS	NA	GT	0	1	1
CARB058_contig_14
	171202	ACGTGGGACA.TCAAGCCCTT	T	G	40	PASS	NA	GT	0	1	1
CARB058_contig_14
	171215	AGCCCTTTTT.TATGGACTCG	T	C	40	PASS	NA	GT	0	1	1
CARB058_contig_14
	171217	CCCTTTTTTA.TGGACTCGCA	T	C	40	PASS	NA	GT	0	1	1
CARB058_contig_14
	171220	TTTTTTATGG.ACTCGCAAAA	A	T	40	PASS	NA	GT	0	1	1
CARB058_contig_14
	171221	TTTTTATGGA.CTCGCAAAAC	C	G	40	PASS	NA	GT	0	1	1
CARB058_contig_14
	171222	TTTTATGGAC.TCGCAAAACT	T	C	40	PASS	NA	GT	0	1	1
CARB058_contig_14
	171223	TTTATGGACT.CGCAAAACTC	C	G	40	PASS	NA	GT	0	1	1
CARB058_contig_14
	171230	ACTCGCAAAA.CTCTTTGCTG	C	T	40	PASS	NA	GT	0	1	1
CARB058_contig_14
	171232	TCGCAAAACT.CTTTGCTGCA	C	T	40	PASS	NA	GT	0	1	1
CARB058_contig_14
	171233	CGCAAAACTC.TTTGCTGCAG	T	A	40	PASS	NA	GT	0	1	1
CARB058_contig_14
	171235	CAAAACTCTT.TGCTGCAGGT	T	A	40	PASS	NA	GT	0	1	1
CARB058_contig_14
	171240	CTCTTTGCTG.CAGGTGTGAC	C	G	40	PASS	NA	GT	0	1	1
CARB058_contig_14
	171241	TCTTTGCTGC.AGGTGTGACG	A	C	40	PASS	NA	GT	0	1	1
CARB058_contig_14
	171250	CAGGTGTGAC.GTCCATCGCG	G	A	40	ALN	NA	GT	0	1	1
CARB058_contig_14
	171255	GTGACGTCCA.TCGCGCGTAC	T	C	40	PASS	NA	GT	0	1	1
CARB058_contig_14
	171259	CGTCCATCGC.GCGTACTGTT	G	C	40	CID:ALN	NA	GT	0	1	1
CARB058_contig_14
	171260	GTCCATCGCG.CGTACTGTTC	C	G	40	CID:ALN	NA	GT	0	1	1
CARB058_contig_14
	171262	CCATCGCGCG.TACTGTTCAC	T	C	40	CID:ALN	NA	GT	0	1	1
CARB058_contig_14
	171263	CATCGCGCGT.ACTGTTCACG	A	G	40	CID:ALN	NA	GT	0	1	1
CARB058_contig_14
	171265	TCGCGCGTAC.TGTTCACGAA	T	C	40	CID:ALN	NA	GT	0	1	1
CARB058_contig_14
	171267	GCGCGTACTG.TTCACGAAAT	T	G	40	CID:ALN	NA	GT	0	1	1
CARB058_contig_14
	171268	CGCGTACTGT.TCACGAAATT	T	A	40	CID:ALN	NA	GT	0	1	1
CARB058_contig_14
	171273	ACTGTTCACG.AAATTCGCCT	A	C	40	ALN	NA	GT	0	1	1
CARB058_contig_14
	171274	CTGTTCACGA.AATTCGCCTC	A	T	40	ALN	NA	GT	0	1	1
CARB058_contig_14
	171277	TTCACGAAAT.TCGCCTCTAA	T	C	40	ALN	NA	GT	0	1	1
CARB058_contig_14
	171278	TCACGAAATT.CGCCTCTAAC	C	T	40	ALN	NA	GT	0	1	1
CARB058_contig_14
	171279	CACGAAATTC.GCCTCTAACG	G	T	40	ALN	NA	GT	0	1	1
CARB058_contig_14
	171284	AATTCGCCTC.TAACGTGCCC	T	C	40	ALN	NA	GT	0	1	1
CARB058_contig_14
	171285	ATTCGCCTCT.AACGTGCCCG	A	G	40	ALN	NA	GT	0	1	1
CARB058_contig_14
	171290	CCTCTAACGT.GCCCGAAAAT	G	T	40	ALN	NA	GT	0	1	1
CARB058_contig_14
	171291	CTCTAACGTG.CCCGAAAATT	C	T	40	PASS	NA	GT	0	1	1
CARB058_contig_14
	171297	CGTGCCCGAA.AATTCTCGCG	A	C	40	PASS	NA	GT	0	1	1
CARB058_contig_14
	171298	GTGCCCGAAA.ATTCTCGCGT	A	G	40	PASS	NA	GT	0	1	1
CARB058_contig_14
	171299	TGCCCGAAAA.TTCTCGCGTA	T	C	40	PASS	NA	GT	0	1	1
CARB058_contig_14
	171302	CCGAAAATTC.TCGCGTACTT	T	G	40	ALN	NA	GT	0	1	1
CARB058_contig_14
	171306	AAATTCTCGC.GTACTTGTCT	G	T	40	CID:ALN	NA	GT	0	1	1
CARB058_contig_14
	171311	CTCGCGTACT.TGTCTCGAAA	T	A	40	CID:ALN	NA	GT	0	1	1
CARB058_contig_14
	171323	TCTCGAAAAC.CAACGCGGCG	C	T	40	CID:ALN	NA	GT	0	1	1
CARB058_contig_14
	171324	CTCGAAAACC.AACGCGGCGC	A	T	40	CID:ALN	NA	GT	0	1	1
CARB058_contig_14
	171325	TCGAAAACCA.ACGCGGCGCG	A	C	40	CID:ALN	NA	GT	0	1	1
CARB058_contig_14
	171326	CGAAAACCAA.CGCGGCGCGG	C	A	40	CID:ALN	NA	GT	0	1	1
CARB058_contig_14
	171327	GAAAACCAAC.GCGGCGCGGC	G	A	40	CID:ALN	NA	GT	0	1	1
CARB058_contig_14
	171329	AAACCAACGC.GGCGCGGCTG	G	A	40	ALN	NA	GT	0	1	1
CARB058_contig_14
	171331	ACCAACGCGG.CGCGGCTGTC	C	A	40	CID:ALN	NA	GT	0	1	1
CARB058_contig_14
	171334	AACGCGGCGC.GGCTGTCAGG	G	C	40	CID:ALN	NA	GT	0	1	1
CARB058_contig_14
	171335	ACGCGGCGCG.GCTGTCAGGG	G	A	40	CID:ALN	NA	GT	0	1	1
CARB058_contig_14
	171338	CGGCGCGGCT.GTCAGGGGTA	G	A	40	CID:ALN	NA	GT	0	1	1
CARB058_contig_14
	171343	CGGCTGTCAG.GGGTAGCAAT	G	T	40	CID:ALN	NA	GT	0	1	1
CARB058_contig_14
	171370	ATCCCACCAG.CGATACGGGG	C	A	40	CID:ALN	NA	GT	0	1	1
CARB058_contig_14
	171371	TCCCACCAGC.GATACGGGGA	G	A	40	CID:ALN	NA	GT	0	1	1
CARB058_contig_14
	171372	CCCACCAGCG.ATACGGGGAA	A	T	40	CID:ALN	NA	GT	0	1	1
CARB058_contig_14
	171373	CCACCAGCGA.TACGGGGAAA	T	G	40	CID:ALN	NA	GT	0	1	1
CARB058_contig_14
	171376	CCAGCGATAC.GGGGAAAATA	G	A	40	CID:ALN	NA	GT	0	1	1
CARB058_contig_14
	171379	GCGATACGGG.GAAAATAATC	G	T	40	CID:ALN	NA	GT	0	1	1
CARB058_contig_14
	171380	CGATACGGGG.AAAATAATCC	A	G	40	CID:ALN	NA	GT	0	1	1
CARB058_contig_14
	171382	ATACGGGGAA.AATAATCCCC	A	C	40	CID:ALN	NA	GT	0	1	1
CARB058_contig_14
	171384	ACGGGGAAAA.TAATCCCCCT	T	G	40	CID:ALN	NA	GT	0	1	1
CARB058_contig_14
	171385	CGGGGAAAAT.AATCCCCCTG	A	G	40	CID:ALN	NA	GT	0	1	1
CARB058_contig_14
	171386	GGGGAAAATA.ATCCCCCTGT	A	T	40	CID:ALN	NA	GT	0	1	1
CARB058_contig_14
	171391	AAATAATCCC.CCTGTTCAGC	C	G	40	CID:ALN	NA	GT	0	1	1
CARB058_contig_14
	171393	ATAATCCCCC.TGTTCAGCAA	T	G	40	CID:ALN	NA	GT	0	1	1
CARB058_contig_14
	171396	ATCCCCCTGT.TCAGCAAATG	T	G	40	CID:ALN	NA	GT	0	1	1
CARB058_contig_14
	171397	TCCCCCTGTT.CAGCAAATGG	C	G	40	CID:ALN	NA	GT	0	1	1
CARB058_contig_14
	171398	CCCCCTGTTC.AGCAAATGGA	A	C	40	CID:ALN	NA	GT	0	1	1
CARB058_contig_14
	171403	TGTTCAGCAA.ATGGAAAGCT	A	G	40	CID:ALN	NA	GT	0	1	1
CARB058_contig_14
	171404	GTTCAGCAAA.TGGAAAGCTA	T	C	40	CID:ALN	NA	GT	0	1	1
CARB058_contig_14
	171405	TTCAGCAAAT.GGAAAGCTAA	G	A	40	CID:ALN	NA	GT	0	1	1
CARB058_contig_14
	171408	AGCAAATGGA.AAGCTAAGTT	A	G	40	CID:ALN	NA	GT	0	1	1
CARB058_contig_14
	171409	GCAAATGGAA.AGCTAAGTTT	A	C	40	CID:ALN	NA	GT	0	1	1
CARB058_contig_14
	171411	AAATGGAAAG.CTAAGTTTTG	C	T	40	CID:ALN	NA	GT	0	1	1
CARB058_contig_14
	171415	GGAAAGCTAA.GTTTTGCTAA	G	C	40	CID:ALN	NA	GT	0	1	1
CARB058_contig_14
	171420	GCTAAGTTTT.GCTAAGGTTT	G	A	40	CID:ALN	NA	GT	0	1	1
CARB058_contig_14
	171422	TAAGTTTTGC.TAAGGTTTTA	T	A	40	ALN	NA	GT	0	1	1
CARB058_contig_14
	171476	AGAGGCTTTT.ACCCTGGGCG	A	G	40	ALN	NA	GT	0	1	1
CARB058_contig_14
	171478	AGGCTTTTAC.CCTGGGCGGC	C	G	40	ALN	NA	GT	0	1	1
CARB058_contig_14
	171480	GCTTTTACCC.TGGGCGGCGG	T	C	40	PASS	NA	GT	0	1	1
CARB058_contig_14
	171502	ATCATTGCTT.CACCTCCGTG	C	T	40	PASS	NA	GT	0	1	1
CARB058_contig_14
	171917	TGCTGTAGTG.GCGCTGCTGT	G	C	40	PASS	NA	GT	0	1	1
CARB058_contig_14
	171920	TGTAGTGGCG.CTGCTGTGTC	C	G	40	PASS	NA	GT	0	1	1
CARB058_contig_14
	171921	GTAGTGGCGC.TGCTGTGTCT	T	G	40	PASS	NA	GT	0	1	1
CARB058_contig_14
	171922	TAGTGGCGCT.GCTGTGTCTG	G	C	40	PASS	NA	GT	0	1	1
CARB058_contig_14
	171923	AGTGGCGCTG.CTGTGTCTGT	C	T	40	PASS	NA	GT	0	1	1
CARB058_contig_14
	171926	GGCGCTGCTG.TGTCTGTTTG	T	C	40	PASS	NA	GT	0	1	1
CARB058_contig_14
	171931	TGCTGTGTCT.GTTTGCCCTG	G	C	40	PASS	NA	GT	0	1	1
CARB058_contig_14
	171935	GTGTCTGTTT.GCCCTGTTCT	G	C	40	PASS	NA	GT	0	1	1
CARB058_contig_14
	171947	CCTGTTCTGC.GCGGGCGGCG	G	C	40	PASS	NA	GT	0	1	1
CARB058_contig_14
	171953	CTGCGCGGGC.GGCGTCTAGC	G	A	40	PASS	NA	GT	0	1	1
CARB058_contig_14
	171956	CGCGGGCGGC.GTCTAGCGCT	G	A	40	PASS	NA	GT	0	1	1
CARB058_contig_14
	171959	GGGCGGCGTC.TAGCGCTTCA	T	C	40	PASS	NA	GT	0	1	1
CARB058_contig_14
	171962	CGGCGTCTAG.CGCTTCACAC	C	A	40	PASS	NA	GT	0	1	1
CARB058_contig_14
	171965	CGTCTAGCGC.TTCACACATT	T	G	40	PASS	NA	GT	0	1	1
CARB058_contig_14
	171966	GTCTAGCGCT.TCACACATTG	T	G	40	PASS	NA	GT	0	1	1
CARB058_contig_14
	171968	CTAGCGCTTC.ACACATTGGC	A	G	40	PASS	NA	GT	0	1	1
CARB058_contig_14
	171974	CTTCACACAT.TGGCTTGAAG	T	C	40	PASS	NA	GT	0	1	1
CARB058_contig_14
	171984	TGGCTTGAAG.TTGTTAGCCG	T	A	40	PASS	NA	GT	0	1	1
CARB058_contig_14
	171985	GGCTTGAAGT.TGTTAGCCGC	T	G	40	PASS	NA	GT	0	1	1
CARB058_contig_14
	171989	TGAAGTTGTT.AGCCGCGCTG	A	G	40	PASS	NA	GT	0	1	1
CARB058_contig_14
	171992	AGTTGTTAGC.CGCGCTGATT	C	A	40	PASS	NA	GT	0	1	1
CARB058_contig_14
	171995	TGTTAGCCGC.GCTGATTCGG	G	A	40	PASS	NA	GT	0	1	1
CARB058_contig_14
	171997	TTAGCCGCGC.TGATTCGGGC	T	C	40	PASS	NA	GT	0	1	1
CARB058_contig_14
	171998	TAGCCGCGCT.GATTCGGGCT	G	A	40	PASS	NA	GT	0	1	1
CARB058_contig_14
	172001	CCGCGCTGAT.TCGGGCTTTT	T	G	40	PASS	NA	GT	0	1	1
CARB058_contig_14
	172010	TTCGGGCTTT.TAGCTGGCGG	T	G	40	PASS	NA	GT	0	1	1
CARB058_contig_14
	172013	GGGCTTTTAG.CTGGCGGCGA	C	G	40	PASS	NA	GT	0	1	1
CARB058_contig_14
	172016	CTTTTAGCTG.GCGGCGATAC	G	C	40	PASS	NA	GT	0	1	1
CARB058_contig_14
	172027	CGGCGATACT.GAGCGGCAAT	G	T	40	PASS	NA	GT	0	1	1
CARB058_contig_14
	172028	GGCGATACTG.AGCGGCAATC	A	C	40	PASS	NA	GT	0	1	1
CARB058_contig_14
	172034	ACTGAGCGGC.AATCTCTGGC	A	G	40	PASS	NA	GT	0	1	1
CARB058_contig_14
	172037	GAGCGGCAAT.CTCTGGCACA	C	T	40	PASS	NA	GT	0	1	1
CARB058_contig_14
	172040	CGGCAATCTC.TGGCACACTG	T	C	40	PASS	NA	GT	0	1	1
CARB058_contig_14
	172044	AATCTCTGGC.ACACTGCGCT	A	G	40	PASS	NA	GT	0	1	1
CARB058_contig_14
	172049	CTGGCACACT.GCGCTGTAGT	G	C	40	PASS	NA	GT	0	1	1
CARB058_contig_14
	172050	TGGCACACTG.CGCTGTAGTG	C	A	40	PASS	NA	GT	0	1	1
CARB058_contig_14
	172058	TGCGCTGTAG.TGCTTCCTCA	T	C	40	PASS	NA	GT	0	1	1
CARB058_contig_14
	172067	GTGCTTCCTC.ACACTGAATG	A	G	40	PASS	NA	GT	0	1	1
CARB058_contig_14
	172073	CCTCACACTG.AATGAAGTAA	A	G	40	PASS	NA	GT	0	1	1
CARB058_contig_14
	172079	ACTGAATGAA.GTAACGCCGA	G	A	40	PASS	NA	GT	0	1	1
CARB058_contig_14
	172082	GAATGAAGTA.ACGCCGAACG	A	G	40	PASS	NA	GT	0	1	1
CARB058_contig_14
	172085	TGAAGTAACG.CCGAACGGCG	C	G	40	PASS	NA	GT	0	1	1
CARB058_contig_14
	172088	AGTAACGCCG.AACGGCGCGG	A	G	40	PASS	NA	GT	0	1	1
CARB058_contig_14
	172097	GAACGGCGCG.GCCCTGCTCG	G	C	40	PASS	NA	GT	0	1	1
CARB058_contig_14
	172103	CGCGGCCCTG.CTCGTTGCGT	C	T	40	PASS	NA	GT	0	1	1
CARB058_contig_14
	172106	GGCCCTGCTC.GTTGCGTTCA	G	A	40	PASS	NA	GT	0	1	1
CARB058_contig_14
	172112	GCTCGTTGCG.TTCAACCATT	T	C	40	PASS	NA	GT	0	1	1
CARB058_contig_14
	172148	TATCCAGCGA.TAGCAGATAA	T	G	40	PASS	NA	GT	0	1	1
CARB058_contig_14
	172151	CCAGCGATAG.CAGATAATCA	C	A	40	PASS	NA	GT	0	1	1
CARB058_contig_14
	172154	GCGATAGCAG.ATAATCATGC	A	G	40	PASS	NA	GT	0	1	1
CARB058_contig_14
	172191	TTTTGCGCTC.CCCGAAACGG	C	G	40	PASS	NA	GT	0	1	1
CARB058_contig_14
	172194	TGCGCTCCCC.GAAACGGGTG	G	C	40	PASS	NA	GT	0	1	1
CARB058_contig_14
	172195	GCGCTCCCCG.AAACGGGTGA	A	G	40	PASS	NA	GT	0	1	1
CARB058_contig_14
	172196	CGCTCCCCGA.AACGGGTGAG	A	T	40	PASS	NA	GT	0	1	1
CARB058_contig_14
	172197	GCTCCCCGAA.ACGGGTGAGC	A	T	40	PASS	NA	GT	0	1	1
CARB058_contig_14
	172198	CTCCCCGAAA.CGGGTGAGCT	C	T	40	PASS	NA	GT	0	1	1
CARB058_contig_14
	172199	TCCCCGAAAC.GGGTGAGCTC	G	T	40	PASS	NA	GT	0	1	1
CARB058_contig_14
	172220	AATTTTCAAC.GGTGATGTAA	G	A	40	PASS	NA	GT	0	1	1
CARB058_contig_14
	172221	ATTTTCAACG.GTGATGTAAT	G	C	40	PASS	NA	GT	0	1	1
CARB058_contig_14
	172222	TTTTCAACGG.TGATGTAATC	T	G	40	PASS	NA	GT	0	1	1
CARB058_contig_14
	172226	CAACGGTGAT.GTAATCCACA	G	A	40	PASS	NA	GT	0	1	1
CARB058_contig_14
	172229	CGGTGATGTA.ATCCACACCA	A	G	40	PASS	NA	GT	0	1	1
CARB058_contig_14
	172232	TGATGTAATC.CACACCAGCG	C	A	40	PASS	NA	GT	0	1	1
CARB058_contig_14
	172233	GATGTAATCC.ACACCAGCGG	A	G	40	PASS	NA	GT	0	1	1
CARB058_contig_14
	172234	ATGTAATCCA.CACCAGCGGC	C	T	40	PASS	NA	GT	0	1	1
CARB058_contig_14
	172235	TGTAATCCAC.ACCAGCGGCA	A	C	40	PASS	NA	GT	0	1	1
CARB058_contig_14
	172238	AATCCACACC.AGCGGCAAAA	A	G	40	PASS	NA	GT	0	1	1
CARB058_contig_14
	172241	CCACACCAGC.GGCAAAACCA	G	C	40	PASS	NA	GT	0	1	1
CARB058_contig_14
	172242	CACACCAGCG.GCAAAACCAT	G	A	40	PASS	NA	GT	0	1	1
CARB058_contig_14
	172247	CAGCGGCAAA.ACCATACTGA	A	T	40	PASS	NA	GT	0	1	1
CARB058_contig_14
	172250	CGGCAAAACC.ATACTGACTA	A	G	40	PASS	NA	GT	0	1	1
CARB058_contig_14
	172256	AACCATACTG.ACTAATGCGC	A	G	40	PASS	NA	GT	0	1	1
CARB058_contig_14
	172257	ACCATACTGA.CTAATGCGCC	C	T	40	PASS	NA	GT	0	1	1
CARB058_contig_14
	172258	CCATACTGAC.TAATGCGCCC	T	C	40	PASS	NA	GT	0	1	1
CARB058_contig_14
	172259	CATACTGACT.AATGCGCCCT	A	G	40	PASS	NA	GT	0	1	1
CARB058_contig_14
	172265	GACTAATGCG.CCCTTTAATC	C	G	40	PASS	NA	GT	0	1	1
CARB058_contig_14
	172278	TTTAATCCAG.GTGGTGAAGT	G	T	40	PASS	NA	GT	0	1	1
CARB058_contig_14
	172283	TCCAGGTGGT.GAAGTCGCGG	G	A	40	PASS	NA	GT	0	1	1
CARB058_contig_14
	172298	CGCGGCCCAC.CCCCAGCGCC	C	A	40	PASS	NA	GT	0	1	1
CARB058_contig_14
	172307	CCCCCAGCGC.CTTATGCAAG	C	T	40	PASS	NA	GT	0	1	1
CARB058_contig_14
	172316	CCTTATGCAA.GGCTCTGGCG	G	A	40	PASS	NA	GT	0	1	1
CARB058_contig_14
	172317	CTTATGCAAG.GCTCTGGCGC	G	T	40	PASS	NA	GT	0	1	1
CARB058_contig_14
	172339	GCAATATTGG.CTTCACGCCC	C	T	40	PASS	NA	GT	0	1	1
CARB058_contig_14
	172343	TATTGGCTTC.ACGCCCGCCA	A	G	40	PASS	NA	GT	0	1	1
CARB058_contig_14
	172549	TGAAAGCCCG.CAATGTTGGT	C	T	40	PASS	NA	GT	0	1	1
CARB058_contig_14
	172562	TGTTGGTTGA.CTGCGGCCAT	C	T	40	PASS	NA	GT	0	1	1
CARB058_contig_14
	172608	GCACGTCACC.GCGGCACGCA	G	A	40	PASS	NA	GT	0	1	1
CARB058_contig_14
	172638	GCATGTGCGC.ACCGATACCA	A	C	40	PASS	NA	GT	0	1	1
CARB058_contig_14
	172653	TACCATCAGG.GTTTTTCTCT	G	A	40	PASS	NA	GT	0	1	1
CARB058_contig_14
	172667	TTCTCTTCCA.AGCGTTCCAG	A	G	40	PASS	NA	GT	0	1	1
CARB058_contig_14
	172677	AGCGTTCCAG.GCAAATATCA	G	A	40	PASS	NA	GT	0	1	1
CARB058_contig_14
	172680	GTTCCAGGCA.AATATCAAGC	A	G	40	PASS	NA	GT	0	1	1
CARB058_contig_14
	172701	CGCGCTCAAG.TTCGCTCGCA	T	C	40	PASS	NA	GT	0	1	1
CARB058_contig_14
	172728	GGCCAGATGA.AAGGCGGCAA	A	G	40	PASS	NA	GT	0	1	1
CARB058_contig_14
	172731	CAGATGAAAG.GCGGCAATTG	G	C	40	PASS	NA	GT	0	1	1
CARB058_contig_14
	172739	AGGCGGCAAT.TGCGCAGGAT	T	G	40	PASS	NA	GT	0	1	1
CARB058_contig_14
	172752	GCAGGATATC.GTTTTCTGTC	G	A	40	PASS	NA	GT	0	1	1
CARB058_contig_14
	172771	CCACCCACCA.ACCCCGCAGC	A	G	40	PASS	NA	GT	0	1	1
CARB058_contig_14
	172776	CACCAACCCC.GCAGCGCAGC	G	A	40	PASS	NA	GT	0	1	1
CARB058_contig_14
	172794	GCATGTAGGT.GCGGGCACGG	G	A	40	PASS	NA	GT	0	1	1
CARB058_contig_14
	172816	TTTCTTCGGA.ATGCGCTTTG	A	G	40	PASS	NA	GT	0	1	1
CARB058_contig_14
	172821	TCGGAATGCG.CTTTGAGGCT	C	T	40	PASS	NA	GT	0	1	1
CARB058_contig_14
	172840	TTGAACGGTG.CAGGCTGGTG	C	T	40	PASS	NA	GT	0	1	1
CARB058_contig_14
	172882	ATCTGTGTTA.GCCGCCTGTA	G	A	40	PASS	NA	GT	0	1	1
CARB058_contig_14
	172890	TAGCCGCCTG.TAATGGGCGG	T	C	40	PASS	NA	GT	0	1	1
CARB058_contig_14
	172891	AGCCGCCTGT.AATGGGCGGT	A	T	40	PASS	NA	GT	0	1	1
CARB058_contig_14
	172892	GCCGCCTGTA.ATGGGCGGTT	A	G	40	PASS	NA	GT	0	1	1
CARB058_contig_14
	172916	TTTTGCATCA.GACCACCTTC	G	C	40	PASS	NA	GT	0	1	1
CARB058_contig_14
	173078	AGCGGAAGCG.TCGAATGTAA	T	C	40	PASS	NA	GT	0	1	1
CARB058_contig_14
	173501	TAATGTCAAA.CATTTCTTTC	C	A	40	PASS	NA	GT	0	1	1
CARB058_contig_14
	173847	CTCCCTGATT.TTATTAGGCC	T	C	40	PASS	NA	GT	0	1	1
CARB058_contig_14
	174044	CGTGATCAAA.AGATAGAAAG	A	G	40	PASS	NA	GT	0	1	1
CARB058_contig_14
	174444	TGCGCATGGT.GCGCCGCAGG	G	T	40	PASS	NA	GT	0	1	1
CARB058_contig_14
	174459	GCAGGTCATG.GATACTGAAC	G	T	40	PASS	NA	GT	0	1	1
CARB058_contig_14
	174486	CGTCAGCCAT.TTCTTTAAGT	T	C	40	PASS	NA	GT	0	1	1
CARB058_contig_14
	174492	CCATTTCTTT.AAGTACGGAC	A	C	40	PASS	NA	GT	0	1	1
CARB058_contig_14
	174498	CTTTAAGTAC.GGACGGCATA	G	A	40	PASS	NA	GT	0	1	1
CARB058_contig_14
	174555	TTCTGGCGCG.TCTGGCCGGA	T	C	40	PASS	NA	GT	0	1	1
CARB058_contig_14
	174678	AGCCAGGGAG.ATGCCACACC	A	G	40	PASS	NA	GT	0	1	1
CARB058_contig_14
	174705	CAAGGTCGAA.CTCCGACCAT	C	T	40	PASS	NA	GT	0	1	1
CARB058_contig_14
	174717	CCGACCATTC.GGCGGCACAG	G	A	40	PASS	NA	GT	0	1	1
CARB058_contig_14
	174795	TGCTGATTCC.ACGCCCGCGG	A	G	40	PASS	NA	GT	0	1	1
CARB058_contig_14
	174801	TTCCACGCCC.GCGGCGTAGC	G	T	40	PASS	NA	GT	0	1	1
CARB058_contig_14
	174849	GGCTTAACGC.GCGTTTGCGC	G	A	40	PASS	NA	GT	0	1	1
CARB058_contig_14
	175002	CGCGCTCTAA.CACATCCTGC	C	A	40	PASS	NA	GT	0	1	1
CARB058_contig_14
	175050	CGTCCTCTAC.CTTCATCTTT	C	T	40	PASS	NA	GT	0	1	1
CARB058_contig_14
	175062	TCATCTTTCC.TATGAGCGCA	T	G	40	PASS	NA	GT	0	1	1
CARB058_contig_14
	175104	TGCGGAAAAG.CTCCGGGTGT	C	T	40	PASS	NA	GT	0	1	1
CARB058_contig_14
	175197	CCTCAATCTT.CGCTATTGCC	C	G	40	PASS	NA	GT	0	1	1
CARB058_contig_14
	175260	GCGCTACCCG.TGCGGATAGC	T	C	40	PASS	NA	GT	0	1	1
CARB058_contig_14
	175335	TCATGGTGCG.GGCCTTCCCC	G	T	40	PASS	NA	GT	0	1	1
CARB058_contig_14
	175583	TGGCTAATGA.TCATGGGTAC	T	C	40	PASS	NA	GT	0	1	1
CARB058_contig_14
	175618	CCAATCATGC.ACTTTGTTGC	A	G	40	PASS	NA	GT	0	1	1
CARB058_contig_14
	175629	CTTTGTTGCG.TCTTTATGAT	T	C	40	PASS	NA	GT	0	1	1
CARB058_contig_14
	206319	ACAGCGCCAG.CGGCCACAGC	C	T	40	PASS	NA	GT	0	0	1
CARB058_contig_14
	253480	ATTATTGATG.ACTGCGTCCT	A	G	40	PASS	NA	GT	0	1	1
CARB058_contig_14
	254793	CTTCCCTTTG.TGATGCAACA	T	C	40	PASS	NA	GT	0	1	1
CARB058_contig_1
	43578	GTGAAAGGGG.TGGAAATTGG	T	C	40	PASS	NA	GT	0	1	0
CARB058_contig_1
	75422	TCGCGCCGGT.GTTTATTGAA	G	A	40	PASS	NA	GT	0	1	1
CARB058_contig_1
	76787	CGGCAAACCG.ACGCCGGACG	A	G	40	PASS	NA	GT	0	1	1
CARB058_contig_1
	101306	TCAAAACGAC.GTCACTTTGC	G	A	40	PASS	NA	GT	0	0	1
CARB058_contig_1
	124039	GCAGGTTTTC.ATAATCCGGC	A	G	40	PASS	NA	GT	0	1	1
CARB058_contig_1
	127494	GCGGTATACG.CCACCATCGT	C	G	40	PASS	NA	GT	0	1	1
CARB058_contig_1
	161095	GCGCTTAACC.TTGGTCCGCC	T	C	40	PASS	NA	GT	0	1	1
CARB058_contig_1
	167487	TCGAATCCCT.GGCGGTGGAG	G	A	40	PASS	NA	GT	0	1	1
CARB058_contig_1
	173128	AGCCGAAATG.CACAATACGC	C	G	40	PASS	NA	GT	0	1	1
CARB058_contig_1
	212248	CGCTGATGTC.TTCCGAGAAC	T	C	40	PASS	NA	GT	0	1	1
CARB058_contig_1
	222227	CCCCCTGATG.CAAGTCACCG	C	A	40	PASS	NA	GT	0	1	0
CARB058_contig_1
	232531	CGCCGGTAAA.TCGTGCTCGA	T	C	40	PASS	NA	GT	0	1	1
CARB058_contig_24
	14903	AGTCATCCCT.GCAGCTTCCG	G	A	40	PASS	NA	GT	0	1	1
CARB058_contig_24
	31093	GCTGCCGAGC.CTGGCGACCT	C	A	40	PASS	NA	GT	0	1	0
CARB058_contig_24
	61141	TGCCGCTTCG.TAGCCGGAAG	T	C	40	PASS	NA	GT	0	1	1
CARB058_contig_24
	70078	TCTGGCCCGG.GCGGGATGCA	G	T	40	PASS	NA	GT	0	1	1
CARB058_contig_24
	147810	ATACACCGAG.CTGGAGCTGG	C	G	40	PASS	NA	GT	0	1	1
CARB058_contig_24
	157930	AAATTTCTTC.GCGAGCACAC	G	T	40	PASS	NA	GT	0	1	0
CARB058_contig_24
	160326	AAGAATAGCA.CGGCGTACTT	C	T	40	PASS	NA	GT	0	1	1
CARB058_contig_24
	206053	TGGTGGTGGA.TTCCGCTGGC	T	A	40	PASS	NA	GT	0	1	1
CARB058_contig_24
	206909	GTCTCCGCCC.TGCCGGAGGT	T	A	40	PASS	NA	GT	0	1	1
CARB058_contig_24
	213102	CTCGGGGAGA.GTCCGCTGCA	G	A	40	PASS	NA	GT	0	0	1
CARB058_contig_24
	221824	GTCCGAGCGG.ACCGACGGTC	A	T	40	PASS	NA	GT	0	1	1
CARB058_contig_29
	6808	GACGCGGCGC.TAGGTCCTCA	T	C	40	PASS	NA	GT	0	1	1
CARB058_contig_29
	147437	CGCTCGCAAG.ACCTCGAAGC	A	G	40	PASS	NA	GT	0	1	1
CARB058_contig_29
	150954	TCGTCACCGG.CTATGAAAAA	C	T	40	PASS	NA	GT	0	1	0
CARB058_contig_31
	46371	CCCACCGCCA.TCCGCAGGAG	T	A	40	PASS	NA	GT	0	1	1
CARB058_contig_31
	62732	CTCTGGCCGG.GCAGCCGCAG	G	T	40	PASS	NA	GT	0	1	1
CARB058_contig_31
	77158	GATGGTCAGT.TTGATGGCCA	T	C	40	PASS	NA	GT	0	1	1
CARB058_contig_31
	92289	AGAATAGTGT.AATGGAGACC	A	G	40	PASS	NA	GT	0	1	1
CARB058_contig_31
	135918	ATATTAATGG.GATTGCCGCT	G	A	40	PASS	NA	GT	0	1	1
CARB058_contig_31
	159238	CGCAGGATGA.GGGCGATGGT	G	A	40	PASS	NA	GT	0	1	1
CARB058_contig_31
	169320	TGACTCCTGC.TGGCATTCCT	T	A	40	PASS	NA	GT	0	1	1
CARB058_contig_31
	193398	GAAAGACAAA.TTAAACGAAT	T	C	40	PASS	NA	GT	0	1	1
CARB058_contig_18
	12094	CATCCCCCCG.ACCCGGTCAG	A	G	40	PASS	NA	GT	0	1	1
CARB058_contig_18
	76505	CTGCGACTGA.TGATTCAGGT	T	A	40	PASS	NA	GT	0	1	1
CARB058_contig_18
	95843	CACTTGATTT.TCGTGGAATT	T	G	40	PASS	NA	GT	0	1	1
CARB058_contig_15
	24722	TTTCTAAAAA.TAAACTTTTT	T	C	40	PASS	NA	GT	0	1	0
CARB058_contig_15
	90517	ATCAGGGCGC.GAATAGCCGT	G	A	40	PASS	NA	GT	0	1	1
CARB058_contig_15
	99556	ACTGGCGGTT.AACGGCCAGC	A	N	40	N	NA	GT	0	1	0
CARB058_contig_15
	99557	CTGGCGGTTA.ACGGCCAGCG	A	N	40	N	NA	GT	0	1	0
CARB058_contig_15
	107230	GCAGATAACC.AAAGGTCAGC	A	T	40	PASS	NA	GT	0	0	1
CARB058_contig_15
	115847	ACCCACTTTT.GTCGGGTGTT	G	T	40	PASS	NA	GT	0	1	1
CARB058_contig_36
	45409	CTGATACTGA.TCCATCGCTT	T	A	40	PASS	NA	GT	0	1	1
CARB058_contig_36
	85672	GGATCCTCCG.GAATTTCGTG	G	T	40	PASS	NA	GT	0	1	1
CARB058_contig_34
	59580	GAGGGGTCGC.CGTTTCCGCC	C	A	40	PASS	NA	GT	0	1	0
CARB058_contig_7
	48239	ACGACGCTGC.TGCATCACGC	T	A	40	PASS	NA	GT	0	1	1
CARB058_contig_22
	43549	CGGTTCTCTG.GCGGCGCGCT	G	T	40	PASS	NA	GT	0	1	0
CARB058_contig_22
	56486	TGAAAGAAAT.CACTCCGCCA	C	T	40	PASS	NA	GT	0	1	1
CARB058_contig_22
	56489	AAGAAATCAC.TCCGCCATCC	T	C	40	PASS	NA	GT	0	1	1
CARB058_contig_22
	56534	CAGAAGTTTG.CCCGCCAGTA	C	T	40	PASS	NA	GT	0	1	1
CARB058_contig_22
	56582	CTTTTTCACG.CCGCCCGGCG	C	A	40	PASS	NA	GT	0	1	1
CARB058_contig_22
	56603	GGATACCATA.TCCCATCTTC	T	C	40	PASS	NA	GT	0	1	1
CARB058_contig_22
	56717	CTGTAGCAGG.CCCACGGATA	C	A	40	PASS	NA	GT	0	1	0
CARB058_contig_22
	56741	CAAGTAGATG.AAGCGTTTCC	A	C	40	PASS	NA	GT	0	1	0
CARB058_contig_22
	57155	TATCTACCCC.ATGATAATGC	A	G	40	PASS	NA	GT	0	1	0
CARB058_contig_22
	57167	GATAATGCGC.TTCAGAGAAC	T	C	40	PASS	NA	GT	0	1	0
CARB058_contig_22
	57182	AGAACATTCG.TTGCAGTTCA	T	C	40	PASS	NA	GT	0	1	0
CARB058_contig_22
	57188	TTCGTTGCAG.TTCAGCGGTA	T	G	40	PASS	NA	GT	0	1	0
CARB058_contig_22
	57190	CGTTGCAGTT.CAGCGGTATT	C	T	40	PASS	NA	GT	0	1	0
CARB058_contig_22
	57197	GTTCAGCGGT.ATTATCTGTC	A	G	40	PASS	NA	GT	0	1	0
CARB058_contig_22
	57239	CCGGGTCAAA.GACTGCATCA	G	A	40	PASS	NA	GT	0	1	0
CARB058_contig_22
	66571	TGAATGGGAC.ACCACACCGC	A	N	40	N	NA	GT	0	1	0
CARB058_contig_9
	55359	CTCCGGCTTC.AACCTTCAGG	A	G	40	PASS	NA	GT	0	1	1
CARB058_contig_27
	35120	GTGATGGCCA.GGCCACGCTG	G	A	40	PASS	NA	GT	0	0	1
CARB058_contig_27
	41171	CTTTGGCTAC.AGCGCTGTCC	A	C	40	PASS	NA	GT	0	1	1
CARB058_contig_32
	22805	AAGCGATGTT.CTACGACGAA	C	T	40	PASS	NA	GT	0	1	1
CARB058_contig_32
	24229	GCTGACCTGC.GCCTGGCGTC	G	A	40	PASS	NA	GT	0	0	1
CARB058_contig_32
	28819	GGTCACCGCC.CGGGCGCCAT	C	A	40	PASS	NA	GT	0	1	0
CARB058_contig_32
	41015	GGCAAACGGC.AGGAGATCCT	A	G	40	PASS	NA	GT	0	1	1
CARB058_contig_32
	45550	AGACGATGGC.GCGCGTGCCC	G	A	40	PASS	NA	GT	0	1	1
CARB058_contig_32
	52283	AGCGGCTCTG.AGCCTGATGG	A	T	40	PASS	NA	GT	0	1	1
CARB058_contig_20
	13571	CTAGGGGACA.ACCAAAGCTC	A	G	40	PASS	NA	GT	0	1	1
CARB058_contig_20
	25834	AGCGTATCGC.TCCGACCTTT	T	G	40	PASS	NA	GT	0	1	1
CARB058_contig_33
	10702	GTCCTCTTCA.CCTTGATGCT	C	T	40	PASS	NA	GT	0	1	1
CARB058_contig_37
	32109	GCGAAGCAGC.ACCGGAATAT	A	G	40	PASS	NA	GT	0	1	1
CARB058_contig_61
	24490	ACTTTTTAAT.CGTTATCCAA	C	A	40	PASS	NA	GT	0	1	1
CARB058_contig_44
	45	TGCGTACCGG.CGAGGTTGTG	C	G	40	PASS	NA	GT	0	1	1
CARB058_contig_44
	63	TGCCAACAGA.ATGCCAACAA	A	G	40	PASS	NA	GT	0	1	1
CARB058_contig_44
	135	GTGCATCAGC.GTCACCAAAA	G	A	40	PASS	NA	GT	0	1	1
CARB058_contig_44
	138	CATCAGCGTC.ACCAAAATCC	A	G	40	PASS	NA	GT	0	1	1
CARB058_contig_44
	140	TCAGCGTCAC.CAAAATCCGA	C	A	40	PASS	NA	GT	0	1	1
CARB058_contig_44
	147	CACCAAAATC.CGAACCTAAA	C	A	40	PASS	NA	GT	0	1	1
CARB058_contig_44
	153	AATCCGAACC.TAAAAAACAG	T	G	40	PASS	NA	GT	0	1	1
CARB058_contig_44
	161	CCTAAAAAAC.AGTCTCTCAG	A	C	40	PASS	NA	GT	0	1	1
CARB058_contig_44
	186	AGCAGGTTGT.CGATGTTTAT	C	T	40	PASS	NA	GT	0	1	1
CARB058_contig_44
	189	AGGTTGTCGA.TGTTTATCAC	T	G	40	PASS	NA	GT	0	1	1
CARB058_contig_44
	195	TCGATGTTTA.TCACCAGGTG	T	C	40	PASS	NA	GT	0	1	1
CARB058_contig_44
	200	GTTTATCACC.AGGTGCTACC	A	G	40	PASS	NA	GT	0	1	1
CARB058_contig_44
	201	TTTATCACCA.GGTGCTACCG	G	T	40	PASS	NA	GT	0	1	1
CARB058_contig_44
	204	ATCACCAGGT.GCTACCGGAA	G	T	40	PASS	NA	GT	0	1	1
CARB058_contig_44
	207	ACCAGGTGCT.ACCGGAAGCG	A	G	40	PASS	NA	GT	0	1	1
CARB058_contig_44
	210	AGGTGCTACC.GGAAGCGCAG	G	A	40	PASS	NA	GT	0	1	1
CARB058_contig_44
	216	TACCGGAAGC.GCAGGGCATC	G	A	40	PASS	NA	GT	0	1	1
CARB058_contig_44
	219	CGGAAGCGCA.GGGCATCAGG	G	A	40	PASS	NA	GT	0	1	1
CARB058_contig_44
	229	GGGCATCAGG.GTCCTTACTG	G	A	40	PASS	NA	GT	0	1	1
CARB058_contig_44
	234	TCAGGGTCCT.TACTGATAAG	T	C	40	PASS	NA	GT	0	1	1
CARB058_contig_44
	240	TCCTTACTGA.TAAGCGCCGC	T	C	40	PASS	NA	GT	0	1	1
CARB058_contig_44
	267	TCCGCTCGTT.CTGGCAGAAA	C	T	40	PASS	NA	GT	0	1	1
CARB058_contig_44
	310	TGATGGCCAC.AGCTTTACCC	A	T	40	PASS	NA	GT	0	1	1
CARB058_contig_44
	408	CCGGGAAAAC.TTGGCGCCGC	T	C	40	PASS	NA	GT	0	1	1
CARB058_contig_44
	520	GCATTGAAGC.TGAGCAGAGC	T	A	40	PASS	NA	GT	0	1	1
CARB058_contig_44
	550	GGCTCCTGCT.GGATGCTGAC	G	T	40	PASS	NA	GT	0	1	1
CARB058_contig_44
	553	TCCTGCTGGA.TGCTGACAAC	T	C	40	PASS	NA	GT	0	1	1
CARB058_contig_44
	555	CTGCTGGATG.CTGACAACAG	C	A	40	PASS	NA	GT	0	1	1
CARB058_contig_44
	565	CTGACAACAG.CGAGCGTACT	C	T	40	PASS	NA	GT	0	1	1
CARB058_contig_44
	583	CTCAGAAGGT.ACTTTCGATT	A	G	40	PASS	NA	GT	0	1	1
CARB058_contig_44
	619	TCTACGCGCG.TCAGCACCAG	T	C	40	PASS	NA	GT	0	1	1
CARB058_contig_44
	621	TACGCGCGTC.AGCACCAGGT	A	C	40	PASS	NA	GT	0	1	1
CARB058_contig_44
	622	ACGCGCGTCA.GCACCAGGTC	G	T	40	PASS	NA	GT	0	1	1
CARB058_contig_44
	625	CGCGTCAGCA.CCAGGTCATT	C	T	40	PASS	NA	GT	0	1	1
CARB058_contig_44
	703	TTGATGCTCT.CGATAGCAAG	C	G	40	PASS	NA	GT	0	1	1
CARB058_contig_44
	706	ATGCTCTCGA.TAGCAAGGGG	T	A	40	PASS	NA	GT	0	1	1
CARB058_contig_44
	721	AGGGGCTGAC.GGAAACCGTT	G	A	40	PASS	NA	GT	0	1	1
CARB058_contig_44
	724	GGCTGACGGA.AACCGTTGGT	A	G	40	PASS	NA	GT	0	1	1
CARB058_contig_44
	883	CCCGCAACGG.TATGACGGCA	T	C	40	PASS	NA	GT	0	1	1
CARB058_contig_44
	919	CAATTCAGGG.CTTATTCACT	C	A	40	PASS	NA	GT	0	1	1
CARB058_contig_44
	1003	CTGACTGGTC.GGCGGAATTC	G	A	40	PASS	NA	GT	0	1	1
CARB058_contig_44
	1006	ACTGGTCGGC.GGAATTCGAC	G	A	40	PASS	NA	GT	0	1	1
CARB058_contig_44
	1036	AGCCGGATGG.TCGTTCCCGC	T	C	40	PASS	NA	GT	0	1	1
CARB058_contig_44
	1054	GCGGGTTGTC.TACCGGGATC	T	G	40	PASS	NA	GT	0	1	1
CARB058_contig_44
	1066	CCGGGATCCG.TTCTCTGGAT	T	C	40	PASS	NA	GT	0	1	1
CARB058_contig_44
	1078	CTCTGGATGA.GTTACTCGGT	G	A	40	PASS	NA	GT	0	1	1
CARB058_contig_44
	1079	TCTGGATGAG.TTACTCGGTG	T	C	40	PASS	NA	GT	0	1	1
CARB058_contig_44
	1081	TGGATGAGTT.ACTCGGTGTT	A	T	40	PASS	NA	GT	0	1	1
CARB058_contig_44
	1090	TACTCGGTGT.TAAGCGCATT	T	G	40	PASS	NA	GT	0	1	1
CARB058_contig_44
	1102	AGCGCATTGT.ACGCGGCAGT	A	G	40	PASS	NA	GT	0	1	1
CARB058_contig_44
	1105	GCATTGTACG.CGGCAGTCTG	C	T	40	PASS	NA	GT	0	1	1
CARB058_contig_44
	1111	TACGCGGCAG.TCTGTTTGTT	T	C	40	PASS	NA	GT	0	1	1
CARB058_contig_44
	1123	TGTTTGTTAT.CGGAGCACGC	C	A	40	PASS	NA	GT	0	1	1
CARB058_contig_44
	1126	TTGTTATCGG.AGCACGCCCG	A	C	40	PASS	NA	GT	0	1	1
CARB058_contig_44
	1213	CCCTTATGTT.TTCTCTGGAA	T	C	40	PASS	NA	GT	0	1	1
CARB058_contig_44
	1216	TTATGTTTTC.TCTGGAAATG	T	C	40	PASS	NA	GT	0	1	1
CARB058_contig_44
	1219	TGTTTTCTCT.GGAAATGCCG	G	C	40	PASS	NA	GT	0	1	1
CARB058_contig_44
	1327	GCTATCGCGG.CGACTGGAAC	C	G	40	PASS	NA	GT	0	1	1
CARB058_contig_44
	1337	CGACTGGAAC.GGCGATCTGA	G	A	40	PASS	NA	GT	0	1	1
CARB058_contig_44
	1346	CGGCGATCTG.AAGAAAGCTA	A	C	40	PASS	NA	GT	0	1	1
CARB058_contig_44
	1348	GCGATCTGAA.GAAAGCTACC	G	A	40	PASS	NA	GT	0	1	1
CARB058_contig_44
	1351	ATCTGAAGAA.AGCTACCGGC	A	G	40	PASS	NA	GT	0	1	1
CARB058_contig_44
	1354	TGAAGAAAGC.TACCGGCGTT	T	C	40	PASS	NA	GT	0	1	1
CARB058_contig_44
	1360	AAGCTACCGG.CGTTATGGGA	C	T	40	PASS	NA	GT	0	1	1
CARB058_contig_44
	1363	CTACCGGCGT.TATGGGAGCG	T	A	40	PASS	NA	GT	0	1	1
CARB058_contig_44
	1369	GCGTTATGGG.AGCGCTGATT	A	C	40	PASS	NA	GT	0	1	1
CARB058_contig_44
	1372	TTATGGGAGC.GCTGATTGAC	G	C	40	PASS	NA	GT	0	1	1
CARB058_contig_44
	1375	TGGGAGCGCT.GATTGACACC	G	T	40	PASS	NA	GT	0	1	1
CARB058_contig_44
	1381	CGCTGATTGA.CACCAATAAC	C	A	40	PASS	NA	GT	0	1	1
CARB058_contig_44
	1387	TTGACACCAA.TAACCTCCTG	T	C	40	PASS	NA	GT	0	1	1
CARB058_contig_44
	1390	ACACCAATAA.CCTCCTGATT	C	T	40	PASS	NA	GT	0	1	1
CARB058_contig_44
	1408	TTGATGACAC.CCCGGGTATT	C	A	40	PASS	NA	GT	0	1	1
CARB058_contig_44
	1486	GAATGATCCT.CGTCGACTAC	C	T	40	PASS	NA	GT	0	1	1
CARB058_contig_44
	1489	TGATCCTCGT.CGACTACCTG	C	T	40	PASS	NA	GT	0	1	1
CARB058_contig_44
	1537	GAAATGACCT.GGCTTACGGG	G	T	40	PASS	NA	GT	0	1	1
CARB058_contig_44
	1564	CCAAAGGCCT.CAAGACTCTG	C	G	40	PASS	NA	GT	0	1	1
CARB058_contig_44
	1569	GGCCTCAAGA.CTCTGGCTAA	C	T	40	PASS	NA	GT	0	1	1
CARB058_contig_44
	1573	TCAAGACTCT.GGCTAAGGAG	G	T	40	PASS	NA	GT	0	1	1
CARB058_contig_44
	1699	AGGACTGCGA.CTACTGGCTG	C	T	40	PASS	NA	GT	0	1	1
CARB058_contig_44
	1711	ACTGGCTGGC.AATTTACCGG	A	C	40	PASS	NA	GT	0	1	1
CARB058_contig_44
	1714	GGCTGGCAAT.TTACCGGGAA	T	A	40	PASS	NA	GT	0	1	1
CARB058_contig_44
	1723	TTTACCGGGA.AGGTGCCTAC	A	G	40	PASS	NA	GT	0	1	1
CARB058_contig_44
	1726	ACCGGGAAGG.TGCCTACGAC	T	C	40	PASS	NA	GT	0	1	1
CARB058_contig_44
	1753	CAAACCAGAG.TGACACAGAG	T	C	40	PASS	NA	GT	0	1	1
CARB058_contig_44
	1765	ACACAGAGCT.ACTGCTGCGC	A	C	40	PASS	NA	GT	0	1	1
CARB058_contig_44
	1768	CAGAGCTACT.GCTGCGCCTT	G	C	40	PASS	NA	GT	0	1	1
CARB058_contig_44
	1789	ACCGGCATGG.AGAGACCGGT	A	T	40	PASS	NA	GT	0	1	1
CARB058_contig_44
	1795	ATGGAGAGAC.CGGTGTTGTC	C	T	40	PASS	NA	GT	0	1	1
CARB058_contig_44
	1816	ATTGCGAGCA.GCGTCACGGG	G	A	40	PASS	NA	GT	0	1	1
CARB058_contig_44
	1825	AGCGTCACGG.GGCGATTTAT	G	A	40	PASS	NA	GT	0	1	1
CARB058_contig_44
	1885	AAGAGGAAAA.ACCAACCAAG	A	G	40	PASS	NA	GT	0	1	1
CARB058_contig_44
	2520	TGGGGTGGAG.GAGTTCATTG	G	A	40	PASS	NA	GT	0	1	1
CARB058_contig_44
	2521	GGGGTGGAGG.AGTTCATTGG	A	T	40	PASS	NA	GT	0	1	1
CARB058_contig_44
	2526	GGAGGAGTTC.ATTGGTCGCC	A	G	40	PASS	NA	GT	0	1	1
CARB058_contig_44
	2527	GAGGAGTTCA.TTGGTCGCCT	T	C	40	PASS	NA	GT	0	1	1
CARB058_contig_44
	2549	AGCAGTGTGT.CGATGGGGGT	C	T	40	CID:ALN	NA	GT	0	1	1
CARB058_contig_44
	2551	CAGTGTGTCG.ATGGGGGTGA	A	C	40	CID:ALN	NA	GT	0	1	1
CARB058_contig_44
	2554	TGTGTCGATG.GGGGTGATTT	G	A	40	CID:ALN	NA	GT	0	1	1
CARB058_contig_44
	2555	GTGTCGATGG.GGGTGATTTT	G	A	40	CID:ALN	NA	GT	0	1	1
CARB058_contig_44
	2557	GTCGATGGGG.GTGATTTTGT	G	A	40	CID:ALN	NA	GT	0	1	1
CARB058_contig_44
	2558	TCGATGGGGG.TGATTTTGTA	T	G	40	CID:ALN	NA	GT	0	1	1
CARB058_contig_44
	2560	GATGGGGGTG.ATTTTGTAGG	A	C	40	CID:ALN	NA	GT	0	1	1
CARB058_contig_44
	2561	ATGGGGGTGA.TTTTGTAGGC	T	A	40	CID:ALN	NA	GT	0	1	1
CARB058_contig_44
	2562	TGGGGGTGAT.TTTGTAGGCG	T	A	40	CID:ALN	NA	GT	0	1	1
CARB058_contig_44
	2564	GGGGTGATTT.TGTAGGCGAT	T	C	40	CID:ALN	NA	GT	0	1	1
CARB058_contig_44
	2565	GGGTGATTTT.GTAGGCGATG	G	A	40	CID:ALN	NA	GT	0	1	1
CARB058_contig_44
	2566	GGTGATTTTG.TAGGCGATGA	T	A	40	CID:ALN	NA	GT	0	1	1
CARB058_contig_44
	2569	GATTTTGTAG.GCGATGAAGT	G	A	40	CID:ALN	NA	GT	0	1	1
CARB058_contig_44
	2571	TTTTGTAGGC.GATGAAGTTG	G	A	40	CID:ALN	NA	GT	0	1	1
CARB058_contig_44
	2573	TTGTAGGCGA.TGAAGTTGCC	T	C	40	CID:ALN	NA	GT	0	1	1
CARB058_contig_44
	2574	TGTAGGCGAT.GAAGTTGCCG	G	A	40	CID:ALN	NA	GT	0	1	1
CARB058_contig_44
	2576	TAGGCGATGA.AGTTGCCGTA	A	C	40	CID:ALN	NA	GT	0	1	1
CARB058_contig_44
	2577	AGGCGATGAA.GTTGCCGTAA	G	A	40	CID:ALN	NA	GT	0	1	1
CARB058_contig_44
	2595	AATTGTTGGC.GCCATCGACT	G	A	40	CID:ALN	NA	GT	0	1	1
CARB058_contig_44
	2597	TTGTTGGCGC.CATCGACTGT	C	A	40	CID:ALN	NA	GT	0	1	1
CARB058_contig_44
	2599	GTTGGCGCCA.TCGACTGTGG	T	C	40	CID:ALN	NA	GT	0	1	1
CARB058_contig_44
	2602	GGCGCCATCG.ACTGTGGCAA	A	G	40	CID:ALN	NA	GT	0	1	1
CARB058_contig_44
	2606	CCATCGACTG.TGGCAAGGAA	T	G	40	CID:ALN	NA	GT	0	1	1
CARB058_contig_44
	2607	CATCGACTGT.GGCAAGGAAT	G	A	40	CID:ALN	NA	GT	0	1	1
CARB058_contig_44
	2613	CTGTGGCAAG.GAATTTTGCG	G	C	40	CID:ALN	NA	GT	0	1	1
CARB058_contig_44
	2615	GTGGCAAGGA.ATTTTGCGAG	A	G	40	CID:ALN	NA	GT	0	1	1
CARB058_contig_44
	2616	TGGCAAGGAA.TTTTGCGAGA	T	A	40	CID:ALN	NA	GT	0	1	1
CARB058_contig_44
	2617	GGCAAGGAAT.TTTGCGAGAA	T	G	40	CID:ALN	NA	GT	0	1	1
CARB058_contig_44
	2618	GCAAGGAATT.TTGCGAGAAG	T	C	40	CID:ALN	NA	GT	0	1	1
CARB058_contig_44
	2625	ATTTTGCGAG.AAGCTGCGCG	A	T	40	ALN	NA	GT	0	1	1
CARB058_contig_44
	2626	TTTTGCGAGA.AGCTGCGCGA	A	T	40	ALN	NA	GT	0	1	1
CARB058_contig_44
	2633	AGAAGCTGCG.CGAGGGGGTC	C	T	40	ALN	NA	GT	0	1	1
CARB058_contig_44
	2641	CGCGAGGGGG.TCGACAAATG	T	C	40	ALN	NA	GT	0	1	1
CARB058_contig_44
	3127	AGCACTGCGC.AAGCGCATCG	A	C	40	LCB	NA	GT	0	1	1
CARB058_contig_44
	3140	CGCATCGCCG.AGTTGGAGTC	A	G	40	LCB	NA	GT	0	1	1
CARB058_contig_44
	3142	CATCGCCGAG.TTGGAGTCCC	T	C	40	LCB	NA	GT	0	1	1
CARB058_contig_44
	3148	CGAGTTGGAG.TCCCGCACCG	T	G	40	LCB	NA	GT	0	1	1
CARB058_contig_44
	3663	GCATGGCGCT.AGCCGCAATG	A	G	40	PASS	NA	GT	0	1	1
CARB058_contig_44
	4831	TTTATCCCCG.GGAAGGGCGA	G	T	40	LCB	NA	GT	0	1	1
CARB058_contig_44
	4834	ATCCCCGGGA.AGGGCGATAA	A	C	40	LCB	NA	GT	0	1	1
CARB058_contig_44
	4848	CGATAATTAC.CTCGTCAGCC	C	T	40	LCB	NA	GT	0	1	1
CARB058_contig_44
	4850	ATAATTACCT.CGTCAGCCTG	C	A	40	LCB	NA	GT	0	1	1
CARB058_contig_44
	4856	ACCTCGTCAG.CCTGAGCAAC	C	T	40	LCB	NA	GT	0	1	1
CARB058_contig_44
	4860	CGTCAGCCTG.AGCAACTGAC	A	G	40	LCB	NA	GT	0	1	1
CARB058_contig_44
	4861	GTCAGCCTGA.GCAACTGACA	G	A	40	LCB	NA	GT	0	1	1
CARB058_contig_44
	5495	TCTTCCGCGT.ACCGGCGCGC	A	G	40	PASS	NA	GT	0	1	1
CARB058_contig_44
	5561	AAGACTACAC.CGCCCGCCTG	C	A	40	PASS	NA	GT	0	1	1
CARB058_contig_44
	5567	ACACCGCCCG.CCTGGTCGAT	C	T	40	PASS	NA	GT	0	1	1
CARB058_contig_44
	5623	GCGTAAACCT.GCACGTCGTA	G	T	40	PASS	NA	GT	0	1	1
CARB058_contig_44
	5640	GTAAATGCGC.CCACTGCCGC	C	T	40	PASS	NA	GT	0	1	1
CARB058_contig_44
	5665	GTTCCATCCT.GCCCGGGAAG	G	T	40	PASS	NA	GT	0	1	1
CARB058_contig_44
	5722	CGGCAAAAAA.CAGACAGCAA	C	A	40	PASS	NA	GT	0	1	1
CARB058_contig_44
	5744	GCCCGGGAAG.TGGCGAAGGC	T	C	40	PASS	NA	GT	0	1	1
CARB058_contig_44
	5745	CCCGGGAAGT.GGCGAAGGCC	G	C	40	PASS	NA	GT	0	1	1
CARB058_contig_44
	5748	GGGAAGTGGC.GAAGGCCAGG	G	T	40	PASS	NA	GT	0	1	1
CARB058_contig_44
	5752	AGTGGCGAAG.GCCAGGGCGA	G	C	40	PASS	NA	GT	0	1	1
CARB058_contig_44
	5753	GTGGCGAAGG.CCAGGGCGAT	C	A	40	PASS	NA	GT	0	1	1
CARB058_contig_44
	5754	TGGCGAAGGC.CAGGGCGATG	C	G	40	PASS	NA	GT	0	1	1
CARB058_contig_44
	5756	GCGAAGGCCA.GGGCGATGAA	G	A	40	PASS	NA	GT	0	1	1
CARB058_contig_44
	5759	AAGGCCAGGG.CGATGAAGCG	C	A	40	PASS	NA	GT	0	1	1
CARB058_contig_44
	5761	GGCCAGGGCG.ATGAAGCGCC	A	G	40	PASS	NA	GT	0	1	1
CARB058_contig_44
	5762	GCCAGGGCGA.TGAAGCGCCA	T	C	40	PASS	NA	GT	0	1	1
CARB058_contig_44
	5763	CCAGGGCGAT.GAAGCGCCAG	G	T	40	PASS	NA	GT	0	1	1
CARB058_contig_44
	5764	CAGGGCGATG.AAGCGCCAGC	A	C	40	PASS	NA	GT	0	1	1
CARB058_contig_44
	5787	AATCCGAGAA.AGAGGGGCGC	A	G	40	PASS	NA	GT	0	1	1
CARB058_contig_44
	5789	TCCGAGAAAG.AGGGGCGCCA	A	C	40	PASS	NA	GT	0	1	1
CARB058_contig_44
	6888	GGCCGCATGA.GCCGTGACGT	G	A	40	PASS	NA	GT	0	1	1
CARB058_contig_44
	6891	CGCATGAGCC.GTGACGTTAT	G	A	40	PASS	NA	GT	0	1	1
CARB058_contig_44
	6892	GCATGAGCCG.TGACGTTATC	T	C	40	PASS	NA	GT	0	1	1
CARB058_contig_44
	6916	GCATCCGCGA.CCGCTGGCAA	C	A	40	PASS	NA	GT	0	1	1
CARB058_contig_44
	6931	GGCAAAAGCT.TCGCCTCTTG	T	C	40	PASS	NA	GT	0	1	1
CARB058_contig_44
	6939	CTTCGCCTCT.TGCGTAGCCG	T	G	40	PASS	NA	GT	0	1	1
CARB058_contig_44
	6940	TTCGCCTCTT.GCGTAGCCGC	G	C	40	PASS	NA	GT	0	1	1
CARB058_contig_44
	6943	GCCTCTTGCG.TAGCCGCGGC	T	G	40	PASS	NA	GT	0	1	1
CARB058_contig_44
	6944	CCTCTTGCGT.AGCCGCGGCA	A	C	40	PASS	NA	GT	0	1	1
CARB058_contig_44
	6945	CTCTTGCGTA.GCCGCGGCAC	G	A	40	PASS	NA	GT	0	1	1
CARB058_contig_44
	6958	GCGGCACCGT.GCTGGTTGAC	G	A	40	PASS	NA	GT	0	1	1
CARB058_contig_44
	7017	CTGGGAGAGA.TAGCATGACA	T	C	40	PASS	NA	GT	0	1	1
CARB058_contig_44
	7068	TGATAGTGGC.CACCGCCGAT	C	A	40	PASS	NA	GT	0	1	1
CARB058_contig_44
	7107	GGCAACTGGT.AGCCTTTGCA	A	G	40	PASS	NA	GT	0	1	1
CARB058_contig_44
	7110	AACTGGTAGC.CTTTGCAGAA	C	A	40	PASS	NA	GT	0	1	1
CARB058_contig_44
	7119	CCTTTGCAGA.AAATGCACAA	A	G	40	PASS	NA	GT	0	1	1
CARB058_contig_44
	7122	TTGCAGAAAA.TGCACAATTC	T	C	40	PASS	NA	GT	0	1	1
CARB058_contig_44
	7152	CGCGCAGCCG.GGGAAGGAAG	G	T	40	PASS	NA	GT	0	1	1
CARB058_contig_44
	7155	GCAGCCGGGG.AAGGAAGAAG	A	C	40	PASS	NA	GT	0	1	1
CARB058_contig_44
	7156	CAGCCGGGGA.AGGAAGAAGG	A	C	40	PASS	NA	GT	0	1	1
CARB058_contig_44
	7245	CTAAGGGTTC.ATCAATCGCT	A	G	40	PASS	NA	GT	0	1	1
CARB058_contig_44
	7248	AGGGTTCATC.AATCGCTCTC	A	G	40	PASS	NA	GT	0	1	1
CARB058_contig_44
	7260	TCGCTCTCGT.GCTGCCTGTT	G	T	40	PASS	NA	GT	0	1	1
CARB058_contig_44
	7284	ATTCGACGGC.CAGCTGGCGC	C	A	40	PASS	NA	GT	0	1	1
CARB058_contig_44
	7308	CTCTGCTGTC.TCTGGACGAC	T	G	40	PASS	NA	GT	0	1	1
CARB058_contig_44
	7314	TGTCTCTGGA.CGACCACCAG	C	A	40	PASS	NA	GT	0	1	1
CARB058_contig_44
	7317	CTCTGGACGA.CCACCAGAAA	C	G	40	PASS	NA	GT	0	1	1
CARB058_contig_44
	7320	TGGACGACCA.CCAGAAATCC	C	T	40	PASS	NA	GT	0	1	1
CARB058_contig_44
	7327	CCACCAGAAA.TCCTGGTTGC	T	G	40	PASS	NA	GT	0	1	1
CARB058_contig_44
	7329	ACCAGAAATC.CTGGTTGCTG	C	G	40	PASS	NA	GT	0	1	1
CARB058_contig_44
	7333	GAAATCCTGG.TTGCTGTGGA	T	C	40	PASS	NA	GT	0	1	1
CARB058_contig_44
	7859	AACCGAATGG.TCGAAGGTTC	T	A	40	LCB	NA	GT	0	1	1
CARB058_contig_44
	7860	ACCGAATGGT.CGAAGGTTCG	C	T	40	LCB	NA	GT	0	1	1
CARB058_contig_44
	7861	CCGAATGGTC.GAAGGTTCGA	G	A	40	LCB	NA	GT	0	1	1
CARB058_contig_44
	7862	CGAATGGTCG.AAGGTTCGAA	A	G	40	LCB	NA	GT	0	1	1
CARB058_contig_44
	7863	GAATGGTCGA.AGGTTCGAAT	A	C	40	LCB	NA	GT	0	1	1
CARB058_contig_44
	7869	TCGAAGGTTC.GAATCCTTCC	G	A	40	LCB	NA	GT	0	1	1
CARB058_contig_44
	7875	GTTCGAATCC.TTCCTGTCCC	T	G	40	LCB	NA	GT	0	1	1
CARB058_contig_44
	7877	TCGAATCCTT.CCTGTCCCGC	C	T	40	LCB	NA	GT	0	1	1
CARB058_contig_44
	7878	CGAATCCTTC.CTGTCCCGCC	C	A	40	LCB	NA	GT	0	1	1
CARB058_contig_44
	7879	GAATCCTTCC.TGTCCCGCCA	T	G	40	LCB	NA	GT	0	1	1
CARB058_contig_44
	7880	AATCCTTCCT.GTCCCGCCAA	G	C	40	LCB	NA	GT	0	1	1
CARB058_contig_44
	7881	ATCCTTCCTG.TCCCGCCAAT	T	C	40	LCB	NA	GT	0	1	1
CARB058_contig_44
	7882	TCCTTCCTGT.CCCGCCAATT	C	G	40	LCB	NA	GT	0	1	1
CARB058_contig_44
	7883	CCTTCCTGTC.CCGCCAATTC	C	G	40	LCB	NA	GT	0	1	1
CARB058_contig_44
	7885	TTCCTGTCCC.GCCAATTCAG	G	A	40	LCB	NA	GT	0	1	1
CARB058_contig_44
	7967	TGAATGGTGC.ACCAGATAAT	A	G	40	LCB	NA	GT	0	1	1
CARB058_contig_44
	9176	CTGAGGAATA.GCGTTATCGC	G	A	40	PASS	NA	GT	0	1	1
CARB058_contig_44
	9177	TGAGGAATAG.CGTTATCGCT	C	G	40	PASS	NA	GT	0	1	1
CARB058_contig_44
	9178	GAGGAATAGC.GTTATCGCTG	G	C	40	PASS	NA	GT	0	1	1
CARB058_contig_44
	9180	GGAATAGCGT.TATCGCTGCC	T	G	40	PASS	NA	GT	0	1	1
CARB058_contig_44
	9183	ATAGCGTTAT.CGCTGCCGTC	C	T	40	PASS	NA	GT	0	1	1
CARB058_contig_44
	9185	AGCGTTATCG.CTGCCGTCGG	C	G	40	PASS	NA	GT	0	1	1
CARB058_contig_44
	9189	TTATCGCTGC.CGTCGGCGGT	C	G	40	PASS	NA	GT	0	1	1
CARB058_contig_44
	9190	TATCGCTGCC.GTCGGCGGTG	G	A	40	PASS	NA	GT	0	1	1
CARB058_contig_44
	9194	GCTGCCGTCG.GCGGTGGCGC	G	C	40	PASS	NA	GT	0	1	1
CARB058_contig_44
	9198	CCGTCGGCGG.TGGCGCCATC	T	C	40	PASS	NA	GT	0	1	1
CARB058_contig_44
	9201	TCGGCGGTGG.CGCCATCGCC	C	T	40	PASS	NA	GT	0	1	1
CARB058_contig_44
	9202	CGGCGGTGGC.GCCATCGCCA	G	T	40	PASS	NA	GT	0	1	1
CARB058_contig_44
	9204	GCGGTGGCGC.CATCGCCATA	C	G	40	PASS	NA	GT	0	1	1
CARB058_contig_44
	9205	CGGTGGCGCC.ATCGCCATAG	A	G	40	PASS	NA	GT	0	1	1
CARB058_contig_44
	9206	GGTGGCGCCA.TCGCCATAGC	T	G	40	PASS	NA	GT	0	1	1
CARB058_contig_44
	9210	GCGCCATCGC.CATAGCCATT	C	G	40	PASS	NA	GT	0	1	1
CARB058_contig_44
	9213	CCATCGCCAT.AGCCATTGCC	A	C	40	PASS	NA	GT	0	1	1
CARB058_contig_44
	9216	TCGCCATAGC.CATTGCCTCT	C	A	40	PASS	NA	GT	0	1	1
CARB058_contig_44
	9222	TAGCCATTGC.CTCTGCGCTC	C	T	40	PASS	NA	GT	0	1	1
CARB058_contig_44
	9234	CTGCGCTCAT.CACTGGCCCA	C	G	40	PASS	NA	GT	0	1	1
CARB058_contig_44
	9235	TGCGCTCATC.ACTGGCCCAA	A	C	40	PASS	NA	GT	0	1	1
CARB058_contig_44
	9236	GCGCTCATCA.CTGGCCCAAC	C	T	40	PASS	NA	GT	0	1	1
CARB058_contig_44
	9246	CTGGCCCAAC.CGGTAACGAT	C	T	40	PASS	NA	GT	0	1	1
CARB058_contig_44
	9247	TGGCCCAACC.GGTAACGATG	G	A	40	PASS	NA	GT	0	1	1
CARB058_contig_44
	9248	GGCCCAACCG.GTAACGATGG	G	A	40	PASS	NA	GT	0	1	1
CARB058_contig_44
	9250	CCCAACCGGT.AACGATGGTC	A	G	40	PASS	NA	GT	0	1	1
CARB058_contig_44
	9251	CCAACCGGTA.ACGATGGTCT	A	C	40	PASS	NA	GT	0	1	1
CARB058_contig_44
	9252	CAACCGGTAA.CGATGGTCTA	C	T	40	PASS	NA	GT	0	1	1
CARB058_contig_44
	9255	CCGGTAACGA.TGGTCTAGAA	T	C	40	PASS	NA	GT	0	1	1
CARB058_contig_44
	9258	GTAACGATGG.TCTAGAAGGT	T	C	40	PASS	NA	GT	0	1	1
CARB058_contig_44
	9261	ACGATGGTCT.AGAAGGTGTG	A	G	40	PASS	NA	GT	0	1	1
CARB058_contig_44
	9267	GTCTAGAAGG.TGTGCGATAC	T	A	40	PASS	NA	GT	0	1	1
CARB058_contig_44
	9268	TCTAGAAGGT.GTGCGATACG	G	A	40	PASS	NA	GT	0	1	1
CARB058_contig_44
	9269	CTAGAAGGTG.TGCGATACGA	T	G	40	PASS	NA	GT	0	1	1
CARB058_contig_44
	9272	GAAGGTGTGC.GATACGACCC	G	A	40	PASS	NA	GT	0	1	1
CARB058_contig_44
	9273	AAGGTGTGCG.ATACGACCCC	A	T	40	PASS	NA	GT	0	1	1
CARB058_contig_44
	9276	GTGTGCGATA.CGACCCCTAC	C	T	40	PASS	NA	GT	0	1	1
CARB058_contig_44
	9277	TGTGCGATAC.GACCCCTACC	G	T	40	PASS	NA	GT	0	1	1
CARB058_contig_44
	9280	GCGATACGAC.CCCTACCGGG	C	G	40	PASS	NA	GT	0	1	1
CARB058_contig_44
	9285	ACGACCCCTA.CCGGGATGTG	C	T	40	PASS	NA	GT	0	1	1
CARB058_contig_44
	9287	GACCCCTACC.GGGATGTGGT	G	A	40	PASS	NA	GT	0	1	1
CARB058_contig_44
	9294	ACCGGGATGT.GGTAGGCGTC	G	T	40	PASS	NA	GT	0	1	1
CARB058_contig_44
	9297	GGGATGTGGT.AGGCGTCTGG	A	C	40	PASS	NA	GT	0	1	1
CARB058_contig_44
	9309	GCGTCTGGAC.GGTCTGCTAT	G	T	40	PASS	NA	GT	0	1	1
CARB058_contig_44
	9312	TCTGGACGGT.CTGCTATGGC	C	T	40	PASS	NA	GT	0	1	1
CARB058_contig_44
	9316	GACGGTCTGC.TATGGCCACA	T	G	40	PASS	NA	GT	0	1	1
CARB058_contig_44
	9331	CCACACTGGC.AAAGACATCA	A	G	40	PASS	NA	GT	0	1	1
CARB058_contig_44
	9332	CACACTGGCA.AAGACATCAT	A	C	40	PASS	NA	GT	0	1	1
CARB058_contig_44
	9333	ACACTGGCAA.AGACATCATG	A	C	40	PASS	NA	GT	0	1	1
CARB058_contig_44
	9336	CTGGCAAAGA.CATCATGCTC	C	T	40	PASS	NA	GT	0	1	1
CARB058_contig_44
	9339	GCAAAGACAT.CATGCTCGGC	C	T	40	PASS	NA	GT	0	1	1
CARB058_contig_44
	9340	CAAAGACATC.ATGCTCGGCA	A	C	40	PASS	NA	GT	0	1	1
CARB058_contig_44
	9341	AAAGACATCA.TGCTCGGCAA	T	G	40	PASS	NA	GT	0	1	1
CARB058_contig_44
	9342	AAGACATCAT.GCTCGGCAAG	G	C	40	PASS	NA	GT	0	1	1
CARB058_contig_44
	9344	GACATCATGC.TCGGCAAGAA	T	G	40	PASS	NA	GT	0	1	1
CARB058_contig_44
	9348	TCATGCTCGG.CAAGAAGTAC	C	A	40	PASS	NA	GT	0	1	1
CARB058_contig_44
	9349	CATGCTCGGC.AAGAAGTACA	A	C	40	PASS	NA	GT	0	1	1
CARB058_contig_44
	9351	TGCTCGGCAA.GAAGTACACC	G	T	40	PASS	NA	GT	0	1	1
CARB058_contig_44
	9352	GCTCGGCAAG.AAGTACACCG	A	C	40	PASS	NA	GT	0	1	1
CARB058_contig_44
	9353	CTCGGCAAGA.AGTACACCGA	A	G	40	PASS	NA	GT	0	1	1
CARB058_contig_44
	9354	TCGGCAAGAA.GTACACCGAG	G	T	40	PASS	NA	GT	0	1	1
CARB058_contig_44
	9363	AGTACACCGA.GGCTGAATGC	G	C	40	PASS	NA	GT	0	1	1
CARB058_contig_44
	9364	GTACACCGAG.GCTGAATGCC	G	A	40	PASS	NA	GT	0	1	1
CARB058_contig_44
	9365	TACACCGAGG.CTGAATGCCG	C	G	40	PASS	NA	GT	0	1	1
CARB058_contig_44
	9366	ACACCGAGGC.TGAATGCCGT	T	G	40	PASS	NA	GT	0	1	1
CARB058_contig_44
	9373	GGCTGAATGC.CGTGCGCTTC	C	G	40	PASS	NA	GT	0	1	1
CARB058_contig_44
	9374	GCTGAATGCC.GTGCGCTTCT	G	A	40	PASS	NA	GT	0	1	1
CARB058_contig_44
	9376	TGAATGCCGT.GCGCTTCTCA	G	A	40	PASS	NA	GT	0	1	1
CARB058_contig_44
	9377	GAATGCCGTG.CGCTTCTCAG	C	A	40	PASS	NA	GT	0	1	1
CARB058_contig_44
	9378	AATGCCGTGC.GCTTCTCAGT	G	C	40	PASS	NA	GT	0	1	1
CARB058_contig_44
	9381	GCCGTGCGCT.TCTCAGTAAA	T	G	40	PASS	NA	GT	0	1	1
CARB058_contig_44
	9384	GTGCGCTTCT.CAGTAAAGAC	C	G	40	PASS	NA	GT	0	1	1
CARB058_contig_44
	9386	GCGCTTCTCA.GTAAAGACCT	G	A	40	PASS	NA	GT	0	1	1
CARB058_contig_44
	9387	CGCTTCTCAG.TAAAGACCTG	T	A	40	PASS	NA	GT	0	1	1
CARB058_contig_44
	9388	GCTTCTCAGT.AAAGACCTGA	A	G	40	PASS	NA	GT	0	1	1
CARB058_contig_44
	9389	CTTCTCAGTA.AAGACCTGAA	A	C	40	PASS	NA	GT	0	1	1
CARB058_contig_44
	9393	TCAGTAAAGA.CCTGAACGCC	C	T	40	PASS	NA	GT	0	1	1
CARB058_contig_44
	9399	AAGACCTGAA.CGCCGTCGCC	C	A	40	PASS	NA	GT	0	1	1
CARB058_contig_44
	9401	GACCTGAACG.CCGTCGCCCG	C	G	40	PASS	NA	GT	0	1	1
CARB058_contig_44
	9402	ACCTGAACGC.CGTCGCCCGC	C	T	40	PASS	NA	GT	0	1	1
CARB058_contig_44
	9404	CTGAACGCCG.TCGCCCGCCA	T	G	40	PASS	NA	GT	0	1	1
CARB058_contig_44
	9406	GAACGCCGTC.GCCCGCCAGA	G	A	40	PASS	NA	GT	0	1	1
CARB058_contig_44
	9407	AACGCCGTCG.CCCGCCAGAT	C	A	40	PASS	NA	GT	0	1	1
CARB058_contig_44
	9408	ACGCCGTCGC.CCGCCAGATT	C	A	40	PASS	NA	GT	0	1	1
CARB058_contig_44
	9412	CGTCGCCCGC.CAGATTAACC	C	T	40	PASS	NA	GT	0	1	1
CARB058_contig_44
	9418	CCGCCAGATT.AACCCTTACA	A	G	40	PASS	NA	GT	0	1	1
CARB058_contig_44
	9423	AGATTAACCC.TTACATCCAG	T	A	40	PASS	NA	GT	0	1	1
CARB058_contig_44
	9424	GATTAACCCT.TACATCCAGA	T	C	40	PASS	NA	GT	0	1	1
CARB058_contig_44
	9425	ATTAACCCTT.ACATCCAGAA	A	T	40	PASS	NA	GT	0	1	1
CARB058_contig_44
	9430	CCCTTACATC.CAGAAGCCGA	C	A	40	PASS	NA	GT	0	1	1
CARB058_contig_44
	9432	CTTACATCCA.GAAGCCGATC	G	A	40	PASS	NA	GT	0	1	1
CARB058_contig_44
	9433	TTACATCCAG.AAGCCGATCC	A	G	40	PASS	NA	GT	0	1	1
CARB058_contig_44
	9434	TACATCCAGA.AGCCGATCCC	A	T	40	PASS	NA	GT	0	1	1
CARB058_contig_44
	9435	ACATCCAGAA.GCCGATCCCC	G	C	40	PASS	NA	GT	0	1	1
CARB058_contig_44
	9437	ATCCAGAAGC.CGATCCCCGA	C	G	40	PASS	NA	GT	0	1	1
CARB058_contig_44
	9438	TCCAGAAGCC.GATCCCCGAA	G	C	40	PASS	NA	GT	0	1	1
CARB058_contig_44
	9441	AGAAGCCGAT.CCCCGAAACA	C	T	40	PASS	NA	GT	0	1	1
CARB058_contig_44
	9444	AGCCGATCCC.CGAAACAATG	C	T	40	PASS	NA	GT	0	1	1
CARB058_contig_44
	9447	CGATCCCCGA.AACAATGCGT	A	T	40	PASS	NA	GT	0	1	1
CARB058_contig_44
	9448	GATCCCCGAA.ACAATGCGTG	A	C	40	PASS	NA	GT	0	1	1
CARB058_contig_44
	9450	TCCCCGAAAC.AATGCGTGGG	A	T	40	PASS	NA	GT	0	1	1
[truncated: 3,596 more rows]
